# Supplementary material for: Global Transcriptome Profiles of 'Meyer' Zoysiagrass in Response to Cold Stress
Source: PLoS One. 2015 Jun 26;10(6):e0131153. doi: 10.1371/journal.pone.0131153 (PMC4482698; doi:10.1371/journal.pone.0131153)
Supplement: S1 Table — (XLSX) [file pone.0131153.s001.xlsx]

## Sheet: Sheet1
Supporting Information Table S1 . Primers sequence used for qRT-PCR
Primer name	primer sequence
comp13382_c0-F	CTCCGACAAGATCGTCCATT
comp13382_c0-R	CTAAACCCTCCGGCCTTAAC
comp16897_c1-F	GCAGAGCTTCTCACCTGTGG
comp16897_c1-R	GTGGTATGCTGTCCTCGTCA
comp18155_c0-F	GAAGATCCAGGCGTACAAGC
comp18155_c0-R	GTCGCCGTTGTCCAACAT
comp23102_c0-F	ACGACAGGCTCTTCTTGTCC
comp23102_c0-R	AGTCACCGGCAACGACTACT
comp23102_c1-F	ACAAGGACGAGGACACCAAG
comp23102_c1-R	GCCTGGATCACCTGGTACAC
comp25704_c0-F	CGTGTCGCTGATCTACTCCA
comp25704_c0-R	GTTGTTCTCCTCCTCGTCCA
comp29027_c0-F	TCAATTGGAATGGGTCCTGT
comp29027_c0-R	GTTTCAGGCACTAGCCTTGC
comp31191_c0_F	GCCACTGAGCAGGTGAAGA
comp31191_c0_R	TATTGATCCCTGGTGGTGGT
comp33031_c0-F	GGGCTGTTAATGACGAGGTG
comp33031_c0-R	GTCCATGTCTCCGAACCAGT
comp33067_c0-F	CTCGCTTAATTCGCTCGTCT
comp33067_c0-R	CCATCAACGCCTGGATAGTT
comp35206_c0-F	GAACGTGTTCCAGCGAAGA
comp35206_c0-R	CGTAGTACGTATCGAAACCCATGT
comp36063_c0-F	CATGGATTTCGACCAGTCCT
comp36063_c0-R	TCAATAGCTCCAGAGCGTGA
comp38394_c0-F	GGCTTGATAACCTTGCTTGC
comp38394_c0-R	CACATGCTCGATTTCACCTG
comp5070_c0-F	TTCACCTCTCCCTCCATCAC
comp5070_c0-R	GTCTTGTGGTCGTCCCTCAT
comp7425_c0-F	GAAGCACGAGGTCAAGAAGG
comp7425_c0-R	TCTCGTCGATCACCTCCTCT
