# Supplementary material for: Global Transcriptome Profiles of 'Meyer' Zoysiagrass in Response to Cold Stress
Source: PLoS One. 2015 Jun 26;10(6):e0131153. doi: 10.1371/journal.pone.0131153 (PMC4482698; doi:10.1371/journal.pone.0131153)
Supplement: S2 Table — (XLSX) [file pone.0131153.s002.xlsx]

## Sheet: Sheet1
Supporting Information Table S2. Different expression unigenes: CT_2 Vs CK
ID	logFC	logCPM	PValue	FDR	Anno
comp25440_c2	10.5731	1.77462	5.24635e-12	1.42653e-08	Os07g0141200 protein (Fragment);
comp33344_c0	9.87239	1.097	4.34651e-10	5.06243e-07	N.A.
comp27769_c1	9.81258	1.03964	6.40584e-10	6.32877e-07	N.A.
comp21657_c1	9.76288	0.992051	8.14455e-10	6.95199e-07	Os01g0160300 protein;
comp25532_c0	9.69826	0.93025	1.23156e-09	1.02031e-06	N.A.
comp32045_c1	9.58842	0.825469	2.4786e-09	1.79019e-06	N.A.
comp18738_c0	9.54498	0.784114	3.26459e-09	2.13853e-06	N.A.
comp33940_c5	9.5302	0.770059	3.58464e-09	2.29482e-06	N.A.
comp1303_c0	9.51527	0.755865	3.93956e-09	2.46599e-06	Retrotransposon protein, putative, LINE subclass;
comp9487_c0	9.32291	0.57357	1.18591e-08	5.75943e-06	N.A.
comp30228_c0	9.32291	0.57357	1.18591e-08	5.75943e-06	N.A.
comp33609_c0	9.30565	0.557278	1.31916e-08	6.193e-06	N.A.
comp4807_c0	9.23451	0.490185	2.04348e-08	8.59114e-06	Pollen-specific kinase partner protein;
comp27863_c1	9.23451	0.490185	2.04348e-08	8.59114e-06	N.A.
comp38611_c0	9.15968	0.419792	3.22964e-08	1.21296e-05	N.A.
comp2269_c0	9.14035	0.401638	3.22964e-08	1.21296e-05	N.A.
comp42243_c0	9.14035	0.401638	3.22964e-08	1.21296e-05	N.A.
comp26278_c0	9.10089	0.364625	4.09326e-08	1.44124e-05	N.A.
comp40223_c0	8.95361	0.226968	9.83586e-08	3.04458e-05	N.A.
comp39327_c0	8.93129	0.206174	1.12212e-07	3.39869e-05	N.A.
comp41372_c0	8.90862	0.185073	1.28242e-07	3.80245e-05	Brassinosteroid LRR receptor kinase;
comp38144_c0	8.86217	0.141911	1.6842e-07	4.74406e-05	N.A.
comp30995_c0	8.86217	0.141911	1.6842e-07	4.74406e-05	N.A.
comp21445_c0	8.81419	0.0974042	2.22885e-07	5.97925e-05	Uncharacterized protein;
comp42527_c0	8.76454	0.051465	2.97358e-07	7.35441e-05	N.A.
comp29577_c0	8.71313	0.00399794	4.00132e-07	9.55162e-05	Aldose reductase (Fragment);
comp17738_c0	8.71313	0.00399794	4.00132e-07	9.55162e-05	N.A.
comp954_c0	8.68673	-0.0203412	4.00132e-07	9.55162e-05	F-box domain containing protein;
comp16514_c0	8.60447	-0.0959538	6.35441e-07	0.000129704	N.A.
comp40790_c0	8.57597	-0.122076	7.45e-07	0.000141792	N.A.
comp42389_c0	8.57597	-0.122076	7.45e-07	0.000141792	N.A.
comp47566_c0	8.57597	-0.122076	7.45e-07	0.000141792	Hexose transporter, putative, expressed;
comp882_c0	8.54691	-0.148685	8.75702e-07	0.000163356	N.A.
comp22450_c0	8.51724	-0.175801	1.03208e-06	0.00019001	N.A.
comp32699_c0	8.48695	-0.203443	1.21973e-06	0.000220684	N.A.
comp26100_c0	8.48695	-0.203443	1.21973e-06	0.000220684	N.A.
comp40458_c0	8.45601	-0.231631	1.4456e-06	0.000251356	N.A.
comp17927_c0	8.39207	-0.289737	2.04881e-06	0.000337491	Peroxidase 1;
comp48200_c0	8.32516	-0.350315	2.94065e-06	0.000460179	N.A.
comp45100_c0	8.32516	-0.350315	2.94065e-06	0.000460179	Os10g0429700 protein (Fragment);
comp24788_c0	8.32516	-0.350315	2.94065e-06	0.000460179	N.A.
comp3530_c0	8.32516	-0.350315	2.94065e-06	0.000460179	N.A.
comp36178_c0	8.2905	-0.381598	3.54078e-06	0.000522181	N.A.
comp13223_c0	8.2905	-0.381598	3.54078e-06	0.000522181	N.A.
comp40828_c0	8.2905	-0.381598	3.54078e-06	0.000522181	WRKY transcription factor 43;
comp44790_c0	8.25499	-0.413584	4.27844e-06	0.000608662	N.A.
comp41872_c0	8.25499	-0.413584	4.27844e-06	0.000608662	N.A.
comp17489_c0	8.21859	-0.446305	5.18875e-06	0.000709498	N.A.
comp25203_c0	8.21859	-0.446305	5.18875e-06	0.000709498	N.A.
comp40421_c0	8.18124	-0.479796	6.31674e-06	0.000820478	N.A.
comp28133_c1	8.18124	-0.479796	6.31674e-06	0.000820478	Uncharacterized protein;
comp2548_c0	8.18124	-0.479796	6.31674e-06	0.000820478	Os10g0429700 protein (Fragment);
comp21962_c0	8.10351	-0.549239	9.4751e-06	0.00114547	N.A.
comp11027_c0	8.06302	-0.585274	1.16786e-05	0.00135935	PH01B001I13.4 protein;
comp913_c0	8.02136	-0.622246	1.44592e-05	0.00161622	N.A.
comp46037_c0	7.97846	-0.660204	1.44592e-05	0.00161622	N.A.
comp45713_c0	7.93424	-0.699203	1.79859e-05	0.0018626	N.A.
comp27471_c1	7.93424	-0.699203	1.79859e-05	0.0018626	N.A.
comp40874_c0	7.93424	-0.699203	1.79859e-05	0.0018626	Uncharacterized protein (Fragment);
comp16103_c0	7.93424	-0.699203	1.79859e-05	0.0018626	N.A.
comp26582_c0	7.88863	-0.739302	2.24824e-05	0.00220502	N.A.
comp5204_c0	7.88863	-0.739302	2.24824e-05	0.00220502	N.A.
comp39740_c0	7.88863	-0.739302	2.24824e-05	0.00220502	N.A.
comp84_c1	7.88863	-0.739302	2.24824e-05	0.00220502	Uncharacterized protein;
comp25440_c3	7.88863	-0.739302	2.24824e-05	0.00220502	Os07g0141100 protein;
comp473_c0	7.84153	-0.780565	2.82471e-05	0.00257496	N.A.
comp42818_c0	7.84153	-0.780565	2.82471e-05	0.00257496	N.A.
comp38760_c0	7.84153	-0.780565	2.82471e-05	0.00257496	N.A.
comp17468_c0	7.84153	-0.780565	2.82471e-05	0.00257496	Uncharacterized protein;
comp2743_c0	7.84153	-0.780565	2.82471e-05	0.00257496	N.A.
comp48465_c0	7.84153	-0.780565	2.82471e-05	0.00257496	N.A.
comp40553_c0	7.84153	-0.780565	2.82471e-05	0.00257496	N.A.
comp25589_c0	7.79283	-0.823062	3.56805e-05	0.00309929	N.A.
comp41700_c0	7.79283	-0.823062	3.56805e-05	0.00309929	N.A.
comp46160_c0	7.79283	-0.823062	3.56805e-05	0.00309929	N.A.
comp39888_c0	7.79283	-0.823062	3.56805e-05	0.00309929	N.A.
comp21488_c0	7.74244	-0.866869	4.53239e-05	0.00374394	N.A.
comp13765_c0	7.74244	-0.866869	4.53239e-05	0.00374394	N.A.
comp41577_c0	7.74244	-0.866869	4.53239e-05	0.00374394	N.A.
comp43218_c0	7.74244	-0.866869	4.53239e-05	0.00374394	N.A.
comp38022_c0	7.71561	3.05828	5.87682e-14	4.13846e-10	N.A.
comp41085_c0	7.69022	-0.912068	5.79138e-05	0.00446936	N.A.
comp44173_c0	7.69022	-0.912068	5.79138e-05	0.00446936	TPA: hypothetical protein ZEAMMB73_421482;
comp42487_c0	7.69022	-0.912068	5.79138e-05	0.00446936	N.A.
comp46173_c0	7.69022	-0.912068	5.79138e-05	0.00446936	Chitinase 10;
comp36129_c0	7.68802	6.46329	7.75325e-18	2.18393e-13	Os10g0508700 protein;
comp22491_c0	7.68061	2.11705	5.5708e-12	1.42653e-08	N.A.
comp8399_c0	7.63604	-0.958753	7.44607e-05	0.00532337	N.A.
comp21242_c0	7.63604	-0.958753	7.44607e-05	0.00532337	Os07g0542900 protein;
comp42260_c0	7.63604	-0.958753	7.44607e-05	0.00532337	Sugar transporter family protein, expressed;
comp41983_c0	7.63604	-0.958753	7.44607e-05	0.00532337	N.A.
comp3426_c0	7.63604	-0.958753	7.44607e-05	0.00532337	N.A.
comp45582_c0	7.63604	-0.958753	7.44607e-05	0.00532337	N.A.
comp45202_c0	7.57975	-1.00702	9.63608e-05	0.00637158	N.A.
comp43836_c0	7.57975	-1.00702	9.63608e-05	0.00637158	N.A.
comp25267_c0	7.57975	-1.00702	9.63608e-05	0.00637158	Putative uncharacterized protein Sb10g030230;
comp10153_c0	7.57975	-1.00702	9.63608e-05	0.00637158	N.A.
comp20851_c0	7.57975	-1.00702	9.63608e-05	0.00637158	N.A.
comp41392_c0	7.57975	-1.00702	9.63608e-05	0.00637158	N.A.
comp21657_c0	7.52117	-1.05699	0.000125561	0.0077732	Os01g0160300 protein;
comp2251_c0	7.52117	-1.05699	0.000125561	0.0077732	N.A.
comp960_c1	7.52117	-1.05699	0.000125561	0.0077732	N.A.
comp43660_c0	7.52117	-1.05699	0.000125561	0.0077732	N.A.
comp41076_c0	7.52117	-1.05699	0.000125561	0.0077732	N.A.
comp41062_c0	7.52117	-1.05699	0.000125561	0.0077732	N.A.
comp43197_c0	7.46011	-1.10878	0.000164799	0.00959103	N.A.
comp43873_c0	7.46011	-1.10878	0.000164799	0.00959103	N.A.
comp47741_c0	7.46011	-1.10878	0.000164799	0.00959103	N.A.
comp25268_c0	7.46011	-1.10878	0.000164799	0.00959103	N.A.
comp39309_c0	7.46011	-1.10878	0.000164799	0.00959103	N.A.
comp42543_c0	7.39635	-1.16254	0.00021796	0.0118523	N.A.
comp37716_c0	7.39635	-1.16254	0.00021796	0.0118523	N.A.
comp46462_c0	7.39635	-1.16254	0.00021796	0.0118523	N.A.
comp46942_c0	7.39635	-1.16254	0.00021796	0.0118523	H0913C04.8 protein;
comp49251_c0	7.39635	-1.16254	0.00021796	0.0118523	N.A.
comp21040_c0	7.39635	-1.16254	0.00021796	0.0118523	N.A.
comp44376_c0	7.39635	-1.16254	0.00021796	0.0118523	N.A.
comp9069_c0	7.39635	-1.16254	0.00021796	0.0118523	N.A.
comp43204_c0	7.39635	-1.16254	0.00021796	0.0118523	Flower-specific gamma-thionin;
comp6994_c0	7.39635	-1.16254	0.00021796	0.0118523	N.A.
comp11302_c0	7.35033	1.79614	4.78666e-11	8.98871e-08	N.A.
comp45992_c0	7.32965	-1.2184	0.000290613	0.0145142	N.A.
comp41447_c0	7.32965	-1.2184	0.000290613	0.0145142	N.A.
comp50154_c0	7.32965	-1.2184	0.000290613	0.0145142	N.A.
comp3031_c0	7.32965	-1.2184	0.000290613	0.0145142	N.A.
comp52969_c0	7.32965	-1.2184	0.000290613	0.0145142	N.A.
comp49425_c0	7.32965	-1.2184	0.000290613	0.0145142	N.A.
comp45625_c0	7.32965	-1.2184	0.000290613	0.0145142	Uncharacterized protein;
comp21048_c0	7.25971	-1.27656	0.000390825	0.0180176	Expressed protein;
comp48131_c0	7.25971	-1.27656	0.000390825	0.0180176	N.A.
comp42514_c0	7.25971	-1.27656	0.000390825	0.0180176	N.A.
comp44134_c0	7.25971	-1.27656	0.000390825	0.0180176	N.A.
comp49590_c0	7.25971	-1.27656	0.000390825	0.0180176	N.A.
comp38550_c0	7.23136	1.68103	1.01042e-10	1.58119e-07	N.A.
comp40551_c0	7.1862	-1.3372	0.000530405	0.0224837	N.A.
comp13290_c0	7.1862	-1.3372	0.000530405	0.0224837	N.A.
comp39444_c0	7.1862	-1.3372	0.000530405	0.0224837	N.A.
comp24738_c0	7.1862	-1.3372	0.000530405	0.0224837	N.A.
comp44869_c0	7.1862	-1.3372	0.000530405	0.0224837	N.A.
comp26429_c0	7.1862	-1.3372	0.000530405	0.0224837	Zinc finger protein CONSTANS-LIKE 16;
comp42530_c0	7.1862	-1.3372	0.000530405	0.0224837	Galactinol synthase, putative, expressed;
comp47050_c0	7.1862	-1.3372	0.000530405	0.0224837	N.A.
comp39466_c0	7.1862	-1.3372	0.000530405	0.0224837	N.A.
comp46720_c0	7.10875	-1.40054	0.000726851	0.0287152	Uncharacterized protein;
comp41695_c0	7.10875	-1.40054	0.000726851	0.0287152	cDNA clone:001-116-E11, full insert sequence;
comp1606_c0	7.10875	-1.40054	0.000726851	0.0287152	N.A.
comp13526_c0	7.10875	-1.40054	0.000726851	0.0287152	N.A.
comp9871_c0	7.10875	-1.40054	0.000726851	0.0287152	Putative uncharacterized protein;
comp32059_c0	7.10875	-1.40054	0.000726851	0.0287152	N.A.
comp37173_c0	7.10875	-1.40054	0.000726851	0.0287152	N.A.
comp40195_c0	7.10875	-1.40054	0.000726851	0.0287152	N.A.
comp20802_c0	7.10875	-1.40054	0.000726851	0.0287152	N.A.
comp40197_c0	7.10875	-1.40054	0.000726851	0.0287152	N.A.
comp31713_c0	7.00526	1.4631	4.28161e-10	5.06243e-07	N.A.
comp2899_c0	6.63524	1.10909	4.14663e-09	2.53918e-06	Uncharacterized protein;
comp24181_c0	6.39344	0.879819	1.76677e-08	7.77598e-06	N.A.
comp15435_c0	6.30996	1.68915	5.50601e-10	5.96513e-07	Os02g0160400 protein;
comp33724_c0	6.08976	3.69636	3.69192e-12	1.15549e-08	N.A.
comp38274_c0	6.07477	1.46384	2.43773e-09	1.79019e-06	Uncharacterized protein;
comp36063_c0	6.00038	5.81918	3.50656e-13	1.97545e-09	Dehydration-responsive element-binding protein 1C;
comp7372_c0	5.97901	0.491395	2.02888e-07	5.49515e-05	Os06g0198900 protein;
comp33031_c0	5.92398	2.56256	7.14547e-11	1.18396e-07	CBF3-like protein;
comp39034_c0	5.92253	0.438956	2.84279e-07	7.14961e-05	N.A.
comp42026_c0	5.90319	0.42104	2.84279e-07	7.14961e-05	N.A.
comp19924_c0	5.83064	5.18785	1.46583e-12	6.88156e-09	AP2 domain containing protein;
comp39314_c0	5.82317	0.347044	4.54007e-07	0.000103971	N.A.
comp29390_c0	5.79874	4.39732	3.6893e-12	1.15549e-08	Uncharacterized protein;
comp21994_c0	5.78143	0.308558	5.78624e-07	0.000120731	N.A.
comp35258_c1	5.70828	2.82265	1.66553e-10	2.19149e-07	N.A.
comp17647_c0	5.65403	1.06469	3.14745e-08	1.21296e-05	N.A.
comp17001_c0	5.57883	0.993946	4.65333e-08	1.56042e-05	N.A.
comp26774_c0	5.57703	0.121255	1.86519e-06	0.000311829	N.A.
comp19831_c0	5.57703	0.121255	1.86519e-06	0.000311829	N.A.
comp37766_c0	5.5619	1.5159	7.07374e-09	3.68987e-06	N.A.
comp32693_c0	5.55287	0.969568	5.46493e-08	1.81102e-05	N.A.
comp30519_c0	5.53971	0.957221	5.92816e-08	1.91936e-05	N.A.
comp36769_c0	5.4807	4.75891	1.65195e-11	3.87769e-08	Protein kinase APK1B;
comp40084_c0	5.47598	0.029408	3.28997e-06	0.000496993	Os02g0721100 protein;
comp28747_c0	5.45166	1.41135	1.35241e-08	6.24501e-06	N.A.
comp35206_c0	5.42513	4.70479	2.38166e-11	4.79189e-08	CBF3-like protein;
comp26829_c0	5.33882	-0.0943989	6.00382e-06	0.000797715	N.A.
comp39203_c0	5.33882	-0.0943989	6.00382e-06	0.000797715	N.A.
comp9371_c0	5.31142	1.27891	3.29485e-08	1.22118e-05	Uncharacterized protein;
comp43956_c0	5.30975	-0.120505	7.01868e-06	0.000890551	N.A.
comp46629_c0	5.30975	-0.120505	7.01868e-06	0.000890551	N.A.
comp30285_c0	5.25783	1.22848	4.31463e-08	1.48213e-05	N.A.
comp32162_c2	5.25077	2.38191	3.11008e-09	2.1367e-06	N.A.
comp41412_c0	5.21886	-0.201821	1.13841e-05	0.00133612	N.A.
comp8020_c0	5.21544	4.02906	1.28494e-10	1.90496e-07	N.A.
comp26601_c0	5.19825	0.639206	4.29559e-07	9.99986e-05	Retrotransposon protein, putative, unclassified;
comp37459_c0	5.19611	3.30433	4.49307e-10	5.06243e-07	N.A.
comp9202_c0	5.18724	-0.229992	1.34468e-05	0.00153348	N.A.
comp36288_c0	5.18425	2.66968	1.86853e-09	1.46202e-06	N.A.
comp17381_c0	5.1814	0.62364	4.74742e-07	0.000106131	N.A.
comp38834_c0	5.16436	0.607902	5.25205e-07	0.0001138	N.A.
comp37584_c0	5.12965	0.575897	6.44788e-07	0.000130665	N.A.
comp40479_c0	5.12185	-0.288062	1.89214e-05	0.00194517	N.A.
comp84_c0	5.088	-0.31801	2.2545e-05	0.00220502	N.A.
comp22306_c1	5.06907	2.70725	2.69474e-09	1.89764e-06	N.A.
comp33775_c0	5.06086	9.49301	6.39142e-11	1.12521e-07	H0502G05.7 protein;
comp38139_c0	5.05914	1.04242	1.48273e-07	4.30572e-05	N.A.
comp27769_c0	5.05335	-0.348601	2.69459e-05	0.0025385	N.A.
comp4456_c0	5.02193	1.94977	1.05803e-08	5.32188e-06	N.A.
comp38017_c0	4.98662	2.4806	6.53125e-09	3.53793e-06	N.A.
comp39934_c0	4.9818	0.440194	1.3689e-06	0.000242525	N.A.
comp33031_c1	4.97188	3.59487	8.12614e-10	6.95199e-07	Putative uncharacterized protein Sb01g023130;
comp29011_c0	4.94139	1.31881	8.36301e-08	2.64685e-05	N.A.
comp38776_c0	4.90575	-0.478001	5.68506e-05	0.00446936	N.A.
comp3622_c0	4.90575	-0.478001	5.68506e-05	0.00446936	N.A.
comp39669_c0	4.90575	-0.478001	5.68506e-05	0.00446936	N.A.
comp43292_c0	4.90575	-0.478001	5.68506e-05	0.00446936	N.A.
comp25000_c0	4.86636	-0.512277	6.91332e-05	0.00508445	N.A.
comp7817_c0	4.84562	1.22932	1.41893e-07	4.16336e-05	N.A.
comp38323_c0	4.8387	0.309871	3.08876e-06	0.000478045	N.A.
comp28644_c0	4.83818	1.52571	6.33829e-08	2.02883e-05	N.A.
comp20825_c0	4.82587	-0.5474	8.43945e-05	0.00585359	N.A.
comp41147_c0	4.82587	-0.5474	8.43945e-05	0.00585359	N.A.
comp19232_c0	4.78421	-0.583412	0.000103439	0.00666745	N.A.
comp8617_c0	4.78421	-0.583412	0.000103439	0.00666745	Os05g0426100 protein;
comp28835_c0	4.77518	5.6371	6.51571e-10	6.32877e-07	AP2 domain containing protein;
comp30151_c0	4.77451	1.46605	8.92593e-08	2.79362e-05	Ethylene-responsive element binding protein 2;
comp23665_c0	4.77274	0.25016	4.47145e-06	0.000626625	N.A.
comp23810_c0	4.76861	0.773234	7.24953e-07	0.000141792	Os05g0545400 protein (Fragment);
comp20867_c0	4.74131	-0.620361	0.000103439	0.00666745	N.A.
comp7084_c0	4.74131	-0.620361	0.000103439	0.00666745	N.A.
comp5575_c0	4.74131	-0.620361	0.000103439	0.00666745	N.A.
comp8956_c0	4.72395	6.63022	7.05981e-10	6.45072e-07	OSJNBa0054D14.1 protein;
comp27775_c0	4.65564	0.144732	8.55173e-06	0.0010519	N.A.
comp29506_c1	4.65564	0.144732	8.55173e-06	0.0010519	Putative uncharacterized protein Sb01g004320;
comp20771_c0	4.65148	-0.69727	0.000157376	0.00931298	Desiccation protein PCC13-62;
comp2468_c0	4.65148	-0.69727	0.000157376	0.00931298	N.A.
comp41243_c0	4.65148	-0.69727	0.000157376	0.00931298	N.A.
comp31505_c0	4.60658	0.624776	1.87088e-06	0.000311829	Putative uncharacterized protein;
comp16215_c0	4.60438	-0.737344	0.000195424	0.0111206	Retrotransposon protein, putative, Ty1-copia subclass;
comp1176_c0	4.60438	-0.737344	0.000195424	0.0111206	N.A.
comp16467_c0	4.5674	0.971485	7.14054e-07	0.000140654	N.A.
comp30437_c1	4.55568	-0.778581	0.000243817	0.0128131	Uncharacterized protein;
comp10297_c0	4.5453	4.21076	4.8507e-09	2.78846e-06	N.A.
comp3279_c0	4.52818	0.0308868	1.70996e-05	0.00183141	N.A.
comp5457_c0	4.50529	-0.821051	0.000305695	0.0150276	N.A.
comp25851_c1	4.50128	0.00698505	1.70996e-05	0.00183141	Uncharacterized protein;
comp8272_c0	4.48659	2.81542	2.85781e-08	1.16665e-05	N.A.
comp10089_c0	4.45307	-0.86483	0.000385253	0.0180176	N.A.
comp38845_c0	4.45307	-0.86483	0.000385253	0.0180176	N.A.
comp35808_c0	4.44675	5.84882	4.58852e-09	2.6927e-06	N.A.
comp78_c0	4.44335	0.476565	4.77437e-06	0.000665765	N.A.
comp4887_c0	4.44153	3.15804	2.10948e-08	8.73819e-06	Transposon protein CACTA, En/Spm sub-class;
comp26777_c0	4.42945	1.14567	6.95706e-07	0.000138983	N.A.
comp16532_c0	4.4274	0.843085	1.63754e-06	0.000282983	N.A.
comp25889_c0	4.40442	0.441432	5.32776e-06	0.000721502	N.A.
comp35643_c0	4.40188	2.90204	3.69201e-08	1.33329e-05	Os07g0434200 protein (Fragment);
comp39057_c0	4.39889	-0.910001	0.000488131	0.0215679	N.A.
comp5560_c0	4.39889	-0.910001	0.000488131	0.0215679	OSJNBa0054D14.1 protein;
comp7470_c0	4.39889	-0.910001	0.000488131	0.0215679	N.A.
comp28380_c0	4.39889	-0.910001	0.000488131	0.0215679	N.A.
comp24863_c1	4.39889	-0.910001	0.000488131	0.0215679	N.A.
comp29230_c0	4.38879	1.56824	5.71513e-07	0.000120137	N.A.
comp11862_c0	4.3826	0.802207	2.12999e-06	0.000346807	N.A.
comp30354_c0	4.3806	1.34902	4.9205e-07	0.000108282	N.A.
comp6142_c0	4.37025	2.7057	5.77195e-08	1.89052e-05	N.A.
comp27871_c0	4.36545	1.89445	2.8188e-07	7.14961e-05	Putative uncharacterized protein Sb04g030220;
comp9341_c0	4.35195	0.774292	2.32869e-06	0.00037698	N.A.
comp6203_c0	4.3426	-0.956657	0.000621965	0.0255015	Retrotransposon protein, putative, unclassified;
comp37380_c0	4.3426	-0.956657	0.000621965	0.0255015	N.A.
comp38576_c0	4.3426	-0.956657	0.000621965	0.0255015	N.A.
comp39243_c0	4.3284	-0.145511	4.20337e-05	0.00358735	N.A.
comp16360_c0	4.2962	1.97662	3.12997e-07	7.66651e-05	N.A.
comp29434_c1	4.29219	1.66302	6.50577e-07	0.000130896	N.A.
comp8080_c0	4.28402	-1.0049	0.000797167	0.0308019	N.A.
comp19852_c0	4.28402	-1.0049	0.000797167	0.0308019	N.A.
comp47589_c0	4.28402	-1.0049	0.000797167	0.0308019	N.A.
comp19212_c0	4.28402	-1.0049	0.000797167	0.0308019	N.A.
comp25423_c0	4.26708	0.996786	1.69839e-06	0.000291709	N.A.
comp28301_c0	4.26584	-0.2002	5.77951e-05	0.00446936	Uncharacterized protein;
comp21711_c0	4.26584	-0.2002	5.77951e-05	0.00446936	Uncharacterized protein;
comp10193_c0	4.25927	0.311184	1.18914e-05	0.00137843	N.A.
comp6890_c0	4.24045	5.46198	1.74973e-08	7.77598e-06	TMV response-related protein;
comp28634_c0	4.23352	-0.228353	6.80293e-05	0.00503631	N.A.
comp23737_c0	4.20045	-0.257074	8.02885e-05	0.00561183	Os06g0675200 protein;
comp36949_c0	4.17007	4.49258	4.01079e-08	1.43008e-05	N.A.
comp23842_c0	4.16661	-0.286387	9.50166e-05	0.00637158	N.A.
comp33789_c0	4.16221	1.35921	2.11583e-06	0.000346504	Os02g0160400 protein;
comp12144_c0	4.15294	0.594296	7.25586e-06	0.000916516	N.A.
comp10731_c0	4.13681	5.49008	3.33931e-08	1.22158e-05	C2H2 transcription factor;
comp28253_c1	4.13659	3.32959	1.02864e-07	3.14942e-05	Os08g0457400 protein;
comp31993_c0	4.13195	-0.316316	0.000112765	0.00719271	N.A.
comp19027_c0	4.12843	0.870711	3.81468e-06	0.000556745	N.A.
comp18714_c0	4.11223	2.70677	1.91932e-07	5.29333e-05	Retrotransposon protein, putative, unclassified, expressed;
comp35496_c0	4.10761	7.07714	3.18824e-08	1.21296e-05	Retrotransposon protein, putative, unclassified, expressed;
comp7666_c0	4.09858	0.54552	9.84581e-06	0.00118016	PH01B019A14.9 protein;
comp24972_c0	4.09644	-0.346888	0.00013422	0.00821526	N.A.
comp27400_c1	4.08	0.528884	1.0923e-05	0.00129277	N.A.
comp26490_c0	4.07679	2.13957	5.52747e-07	0.000117127	Oleosin;
comp17513_c0	4.02892	2.0953	7.42513e-07	0.000141792	N.A.
comp4795_c0	4.0129	1.4061	3.12985e-06	0.000481757	N.A.
comp29476_c0	4.00783	2.36731	5.0952e-07	0.000111257	Os03g0640000 protein;
comp16806_c0	4.00704	0.761193	7.00347e-06	0.000890551	N.A.
comp30492_c0	4.00188	2.87446	2.60737e-07	6.8004e-05	N.A.
comp18774_c0	3.98435	-0.442757	0.000230561	0.0123234	N.A.
comp28362_c0	3.9704	0.0558589	5.56909e-05	0.00444392	N.A.
comp33574_c0	3.95383	4.53586	1.28057e-07	3.80245e-05	Putative uncharacterized protein;
comp13621_c0	3.9435	0.0323655	5.56909e-05	0.00444392	N.A.
comp25423_c2	3.91773	1.13651	8.27407e-06	0.00102671	N.A.
comp13398_c0	3.91609	0.00847822	6.40524e-05	0.00487629	N.A.
comp38683_c0	3.90557	1.12552	8.87169e-06	0.00108181	N.A.
comp21640_c0	3.90447	-0.51046	0.000336207	0.016272	N.A.
comp27376_c0	3.90447	-0.51046	0.000336207	0.016272	N.A.
comp38489_c0	3.90447	-0.51046	0.000336207	0.016272	N.A.
comp39830_c0	3.90447	-0.51046	0.000336207	0.016272	Os09g0542900 protein;
comp35959_c0	3.90406	3.06278	4.42534e-07	0.000102174	Uncharacterized protein;
comp19463_c0	3.86281	-0.545561	0.000408153	0.0186335	N.A.
comp39393_c0	3.86281	-0.545561	0.000408153	0.0186335	N.A.
comp15954_c0	3.85965	-0.0405324	8.52291e-05	0.00586977	Ethylene-responsive element binding protein 2;
comp22546_c0	3.85357	3.20586	4.81065e-07	0.000106698	DNA binding protein;
comp18235_c0	3.83935	0.611336	1.78628e-05	0.0018626	N.A.
comp25569_c0	3.83058	-0.065685	9.86135e-05	0.00650526	N.A.
comp25072_c0	3.81991	-0.581551	0.000408153	0.0186335	N.A.
comp46248_c0	3.81991	-0.581551	0.000408153	0.0186335	Nodulin-like protein;
comp23737_c1	3.81047	1.22239	9.53232e-06	0.00114746	Os06g0675300 protein;
comp36111_c0	3.79448	6.1775	2.32454e-07	6.1194e-05	N.A.
comp39281_c0	3.7757	-0.618476	0.000497338	0.0218209	N.A.
comp39679_c0	3.7757	-0.618476	0.000497338	0.0218209	N.A.
comp41105_c0	3.7757	-0.618476	0.000497338	0.0218209	N.A.
comp33798_c0	3.77512	8.64726	2.25853e-07	6.00172e-05	Cytochrome P450 CYP94C20;
comp18608_c0	3.76544	3.44222	6.04581e-07	0.000125219	N.A.
comp33970_c1	3.74827	4.57093	4.24038e-07	9.95358e-05	Hydrolase, alpha/beta fold family protein, expressed;
comp28351_c0	3.73015	8.34382	2.97644e-07	7.35441e-05	H0801D08.15 protein;
comp23617_c0	3.73008	-0.656386	0.000608346	0.0251259	N.A.
comp28842_c0	3.73008	-0.656386	0.000608346	0.0251259	N.A.
comp39236_c0	3.72471	1.45226	8.02088e-06	0.00100278	N.A.
comp27955_c0	3.72041	5.24629	4.19266e-07	9.92428e-05	Transferase, transferring glycosyl groups;
comp33991_c2	3.70527	2.87932	1.42573e-06	0.00024944	MYB73;
comp17867_c0	3.6956	0.937088	2.68589e-05	0.0025385	Putative uncharacterized protein Sb07g007875 (Fragment);
comp23519_c0	3.68958	0.479	3.63588e-05	0.0031244	N.A.
comp25796_c0	3.68958	0.479	3.63588e-05	0.0031244	Os02g0807200 protein;
comp34016_c0	3.68298	-0.695336	0.000747106	0.0292284	Uncharacterized protein;
comp1098_c0	3.68298	-0.695336	0.000747106	0.0292284	N.A.
comp355_c0	3.68298	-0.695336	0.000747106	0.0292284	N.A.
comp30802_c0	3.65144	6.16501	5.40534e-07	0.000116227	WRKY transcription factor;
comp22579_c1	3.64907	1.85147	5.49649e-06	0.00074079	Transcription factor (Fragment);
comp18041_c0	3.64696	0.147551	9.9074e-05	0.00652036	N.A.
comp19889_c0	3.64267	-0.226714	0.000247831	0.0129276	N.A.
comp21483_c0	3.64267	-0.226714	0.000247831	0.0129276	N.A.
comp22541_c0	3.64267	-0.226714	0.000247831	0.0129276	N.A.
comp29625_c0	3.63429	-0.735385	0.000921321	0.0349754	N.A.
comp30113_c0	3.62149	0.125524	0.000112865	0.00719271	N.A.
comp32045_c0	3.61983	1.21288	1.9071e-05	0.00195343	N.A.
comp31541_c0	3.60283	1.3427	1.61188e-05	0.00175982	Putative uncharacterized protein Sb01g018100;
comp12387_c0	3.57417	-0.284711	0.000343491	0.0164549	Uncharacterized protein;
comp27968_c0	3.57241	5.13902	1.00006e-06	0.000185327	NPKL3;
comp29777_c0	3.56913	1.44419	1.47137e-05	0.00163817	OSJNBa0035M09.1 protein;
comp12921_c0	3.56608	0.371023	6.97257e-05	0.00511467	Small GTP-binding protein;
comp38215_c0	3.54442	0.352205	7.80401e-05	0.00551511	N.A.
comp36274_c0	3.53301	4.55394	1.36898e-06	0.000242525	N.A.
comp18711_c1	3.51355	2.08094	6.83485e-06	0.000883138	Os05g0442400 protein;
comp28946_c0	3.50204	2.53346	4.18822e-06	0.000604993	Os01g0699500 protein (Fragment);
comp26115_c0	3.49401	6.74274	1.31056e-06	0.000235132	Predicted protein;
comp28530_c0	3.49342	1.49701	1.77078e-05	0.0018626	N.A.
comp39726_c0	3.46644	0.73461	4.53207e-05	0.00374394	Uncharacterized protein;
comp30339_c0	3.46531	2.71031	5.28427e-06	0.000719069	N.A.
comp38326_c0	3.46022	1.07108	4.30882e-05	0.00365575	N.A.
comp41084_c0	3.4584	-0.0143086	0.000222231	0.0120203	N.A.
comp28140_c0	3.4584	-0.0143086	0.000222231	0.0120203	Bidirectional sugar transporter SWEET1a;					Mediates both low-affinity uptake and efflux of sugar across the plasma membrane
comp4720_c0	3.45473	1.46251	2.20279e-05	0.00220502	N.A.
comp38175_c0	3.45441	0.274348	0.000124037	0.0077732	N.A.
comp21505_c0	3.43294	0.70531	5.42398e-05	0.00436522	LTRGag-pol-polymerase 3;
comp22579_c0	3.41839	3.9237	3.31705e-06	0.000496993	NAC transcription factor 15;
comp5135_c0	3.41589	0.690432	5.94081e-05	0.00455969	N.A.
comp36413_c0	3.40102	3.61408	3.97538e-06	0.000577208	N.A.
comp23819_c0	3.39966	-0.0641466	0.000295197	0.0146651	Uncharacterized protein;
comp29180_c0	3.3917	5.10353	2.84289e-06	0.000457592	Uncharacterized protein;
comp37941_c0	3.38719	-0.440983	0.000814859	0.0313565	N.A.
comp39925_c0	3.3717	0.445144	0.000107311	0.00688548	Auxin responsive protein;
comp30985_c0	3.37039	1.6976	2.10814e-05	0.00213604	Os02g0160400 protein;
comp13114_c0	3.36937	-0.0897355	0.000341233	0.0164025	N.A.
comp37788_c0	3.36937	-0.0897355	0.000341233	0.0164025	N.A.
comp29485_c0	3.35841	0.191994	0.00020148	0.0113961	N.A.
comp872_c0	3.34669	-0.474411	0.000977184	0.0363332	Os01g0758000 protein;
comp13499_c0	3.34669	-0.474411	0.000977184	0.0363332	N.A.
comp25677_c1	3.33837	1.57312	2.9891e-05	0.00269862	N.A.
comp25382_c1	3.32996	0.409188	0.000132902	0.00816717	Myb-related protein 340-like;
comp34737_c1	3.3275	0.613624	9.48195e-05	0.00637158	N.A.
comp33056_c0	3.32302	1.09473	6.6555e-05	0.00497515	N.A.
comp15787_c0	3.3195	1.65242	2.80771e-05	0.00257496	N.A.
comp32412_c0	3.31867	1.82639	2.20965e-05	0.00220502	N.A.
comp29417_c0	3.31047	1.33477	4.63265e-05	0.00381557	N.A.
comp7058_c0	3.30843	5.12234	4.41355e-06	0.000624728	N.A.
comp8109_c0	3.30681	-0.142337	0.000458791	0.0206771	N.A.
comp18201_c0	3.30057	1.43683	4.21547e-05	0.00358735	N.A.
comp17670_c0	3.28952	3.40943	8.01348e-06	0.00100278	N.A.
comp24152_c0	3.28196	0.126947	0.000294417	0.0146522	N.A.
comp38420_c0	3.28074	0.913666	0.000112823	0.00719271	N.A.
comp28813_c0	3.27581	4.73639	5.65135e-06	0.000758034	Long cell-linked locus protein;
comp19899_c0	3.25555	0.104587	0.000335144	0.016272	N.A.
comp25382_c0	3.25194	1.84717	2.84049e-05	0.002581	Uncharacterized protein;
comp17568_c0	3.24201	4.1241	8.04563e-06	0.00100278	N.A.
comp25549_c0	3.23615	4.03692	8.69665e-06	0.00106508	N.A.
comp23669_c0	3.23333	0.532451	0.000154729	0.0092339	N.A.
comp18934_c0	3.22106	1.25632	7.52939e-05	0.00536931	Metal ion binding protein;
comp30618_c0	3.2106	8.39969	6.32078e-06	0.000820478	HS1-like protein;
comp25590_c0	3.20124	0.0587867	0.000382127	0.0179396	IAA31-auxin-responsive Aux/IAA family member;
comp17803_c0	3.19344	2.84958	1.70053e-05	0.00183141	Uncharacterized protein;
comp10131_c0	3.19154	0.676508	0.000233106	0.012381	Uncharacterized protein (Fragment);
comp25781_c0	3.18807	2.0068	3.08657e-05	0.00276887	N.A.
comp39264_c0	3.17398	0.82114	0.000181665	0.0104859	N.A.
comp30426_c0	3.15383	1.97659	3.74046e-05	0.00320247	N.A.
comp37668_c0	3.13202	2.14508	3.41277e-05	0.00303252	N.A.
comp18711_c0	3.12579	1.48206	7.76568e-05	0.00550992	N.A.
comp23055_c0	3.10291	2.73132	2.85197e-05	0.0025831	Expressed protein;
comp39051_c0	3.10095	0.214404	0.000415922	0.0189268	N.A.
comp29548_c0	3.0956	7.75725	1.2208e-05	0.00140933	DREB 2A;
comp12863_c0	3.08755	4.46836	1.70864e-05	0.00183141	N.A.
comp35053_c0	3.08127	2.63339	3.43958e-05	0.00304673	N.A.
comp36198_c0	3.08108	6.03114	1.44129e-05	0.00161622	Putative uncharacterized protein Sb02g020880;
comp19617_c0	3.05578	-0.0626084	0.000755559	0.0295182	Uncharacterized protein;
comp35250_c0	3.05474	7.70543	1.53543e-05	0.00168288	Abscisic acid 8'-hydroxylase 1;
comp32104_c0	3.05045	0.172036	0.000530803	0.0224837	N.A.
comp17359_c0	3.04668	3.02163	3.47757e-05	0.00307072	Transcription factor MYB39;
comp22603_c1	3.0463	4.12855	2.17469e-05	0.00218774	Uncharacterized protein;
comp35760_c0	3.03663	6.83195	1.75391e-05	0.0018626	Uncharacterized protein;
comp13013_c0	3.03379	2.37342	5.36026e-05	0.0043263	N.A.
comp9260_c0	3.03115	7.63258	1.75276e-05	0.0018626	Uncharacterized protein;
comp9149_c0	3.0126	5.08691	2.30174e-05	0.00224344	Seed specific protein Bn15D17A;
comp33991_c1	3.00881	3.51499	3.3729e-05	0.00300658	Myb-related protein Myb4;
comp34833_c0	2.99848	2.14064	7.90307e-05	0.00555147	Uncharacterized protein;
comp18771_c0	2.997	1.06231	0.000229483	0.0122891	N.A.
comp23247_c0	2.9955	8.00028	2.12573e-05	0.00214615	Putative NAC domain transcription factor superfamily protein;
comp26722_c1	2.98946	1.69277	0.000103152	0.00666745	Xyloglucan endotransglycosylase/hydrolase (Fragment);
comp35126_c3	2.98651	1.16347	0.000213925	0.0118523	Retrotransposon protein, putative, unclassified;
comp31008_c0	2.96981	1.03904	0.000263781	0.0136836	N.A.
comp31810_c0	2.94736	1.32758	0.000189598	0.0108992	N.A.
comp8979_c0	2.94679	3.18328	5.04949e-05	0.00409897	WALI7;
comp17225_c0	2.94513	2.70318	6.16125e-05	0.00471603	N.A.
comp23316_c0	2.94426	6.07621	3.01849e-05	0.00271645	Transposon protein CACTA, En/Spm sub-class;
comp16938_c0	2.93845	2.42479	7.96723e-05	0.00558261	Thioredoxin-like 3-1, chloroplastic;
comp27837_c0	2.93667	2.69579	6.45814e-05	0.00490331	N.A.
comp25984_c0	2.93105	2.02677	9.31154e-05	0.00635079	N.A.
comp30870_c1	2.9256	0.752251	0.000478524	0.0214294	N.A.
comp28237_c0	2.92484	1.30827	0.000213161	0.0118523	N.A.
comp9445_c0	2.91345	1.29851	0.000226131	0.0121695	N.A.
comp23426_c0	2.91002	6.29947	3.57593e-05	0.00309929	Os08g0413100 protein;
comp37219_c0	2.9073	1.69342	0.000145045	0.00876741	N.A.
comp16183_c0	2.9067	7.32396	3.49374e-05	0.00307537	N.A.
comp30879_c0	2.89542	3.11263	6.65873e-05	0.00497515	N.A.
comp14441_c0	2.89184	1.6085	0.000173661	0.0100652	N.A.
comp33900_c0	2.88412	5.55437	4.332e-05	0.00366438	Os09g0484900 protein;
comp13053_c0	2.87895	0.411702	0.000974726	0.0363332	N.A.
comp21781_c0	2.87895	0.411702	0.000974726	0.0363332	N.A.
comp31958_c0	2.87872	1.26883	0.000270517	0.0139732	AP2 domain containing protein;
comp23930_c0	2.87573	1.43982	0.000224	0.0120874	N.A.
comp21322_c0	2.86006	3.61668	6.5835e-05	0.00495366	DNA-binding protein RAV1;
comp16505_c0	2.85587	0.823209	0.000533418	0.0225113	N.A.
comp19073_c0	2.85509	1.2487	0.000305373	0.0150276	N.A.
comp28946_c1	2.84832	2.30307	0.00013298	0.00816717	Os05g0545300 protein (Fragment);
comp34764_c1	2.82388	3.4737	8.47865e-05	0.00585359	N.A.
comp26988_c0	2.81441	1.46694	0.000274883	0.0141294	N.A.
comp35741_c1	2.79394	2.67447	0.000124773	0.0077732	N.A.
comp32885_c1	2.78575	6.23011	7.01434e-05	0.00512137	Uncharacterized protein;
comp39068_c0	2.78322	0.632724	0.000953685	0.0360099	Peroxidase 1-like protein;
comp14468_c0	2.77723	1.51055	0.000300459	0.0149002	Indole-3-glycerol phosphate lyase;
comp35714_c0	2.77645	7.64199	7.01806e-05	0.00512137	Os02g0575000 protein;
comp25821_c0	2.76364	0.86457	0.000684203	0.0276508	N.A.
comp25943_c0	2.75763	4.83435	9.21585e-05	0.00630078	Cytochrome c oxidase subunit 1;
comp32121_c0	2.7569	1.33873	0.000390159	0.0180176	Indole-3-glycerol phosphate lyase;
comp17623_c0	2.75533	0.738924	0.000868155	0.0333163	cDNA clone:J023052B04, full insert sequence;
comp13024_c0	2.75361	2.5013	0.000168743	0.00980031	N.A.
comp18129_c0	2.75147	2.08098	0.000245545	0.0128799	N.A.
comp36643_c0	2.72365	3.94097	0.000124871	0.0077732	Uncharacterized protein;
comp29323_c0	2.71632	1.45895	0.000410266	0.0186996	N.A.
comp36465_c0	2.71585	3.50933	0.000138393	0.00843776	cDNA clone:001-105-G04, full insert sequence;
comp28501_c0	2.71212	2.63673	0.000188001	0.0108295	Integral membrane protein DUF6 containing protein;
comp15468_c0	2.7038	7.45697	0.000103367	0.00666745	U-box domain containing protein;
comp14165_c0	2.68771	1.28042	0.000552264	0.0231836	N.A.
comp23032_c0	2.67123	2.56916	0.000235018	0.0124436	N.A.
comp37315_c0	2.66855	2.96737	0.000211324	0.0118523	Uncharacterized protein;
comp28946_c2	2.66512	4.24937	0.000154381	0.0092339	Os05g0545300 protein (Fragment);
comp27281_c0	2.66499	0.891836	0.00092503	0.035069	N.A.
comp34810_c0	2.66332	6.24434	0.000132316	0.00816717	Os01g0750400 protein;
comp16469_c0	2.64673	7.19521	0.000139861	0.00850885	Uncharacterized protein;
comp34108_c0	2.63354	9.31802	0.000147205	0.00885998	Trehalose-6-phosphate synthase;
comp28913_c2	2.62924	1.31068	0.000663348	0.0269627	N.A.
comp36671_c0	2.62196	3.41103	0.000226385	0.0121695	N.A.
comp9452_c0	2.62087	2.62195	0.000321952	0.0157177	cDNA clone:002-175-H08, full insert sequence;
comp31320_c0	2.61808	2.52394	0.000303	0.0149735	N.A.
comp27186_c0	2.60895	1.04182	0.000972173	0.0363332	N.A.
comp16033_c0	2.60479	7.08353	0.000174109	0.0100704	Os02g0759400 protein;
comp29825_c1	2.58707	1.73332	0.000521342	0.0224837	Uncharacterized protein;
comp37509_c0	2.57595	2.88852	0.000338056	0.0163107	N.A.
comp29514_c0	2.56447	1.17764	0.000950885	0.0359524	N.A.
comp15011_c0	2.55786	3.88803	0.00028065	0.0143734	Alkaline alpha galactosidase 2;
comp26488_c0	2.5483	7.40701	0.000231547	0.0123527	Uncharacterized protein;
comp31173_c0	2.54472	9.40168	0.000232595	0.012381	Os11g0544300 protein;
comp31613_c0	2.53888	7.51422	0.000242616	0.0128131	Haloacid dehalogenase-like hydrolase-like;
comp26198_c0	2.52145	1.88661	0.000740296	0.0291238	N.A.
comp16873_c0	2.49435	4.44024	0.000353232	0.0167788	N.A.
comp35522_c0	2.4928	3.28351	0.000433155	0.0195844	N.A.
comp31415_c0	2.48925	2.08357	0.000713146	0.0286858	N.A.
comp30878_c0	2.4877	3.49686	0.00043311	0.0195844	N.A.
comp34246_c0	2.48356	8.99782	0.000317699	0.0155905	Elongated mesocotyl1 (Precursor);
comp31878_c0	2.48327	2.59552	0.000601897	0.0249327	Retrotransposon protein, putative, unclassified, expressed;
comp12289_c0	2.4753	3.37332	0.000488395	0.0215679	Uncharacterized protein;
comp33344_c1	2.47085	9.44957	0.000338166	0.0163107	Zinc finger transcription factor ZF1;
comp22169_c0	2.4689	6.08333	0.00036153	0.0170865	Uncharacterized protein (Fragment);
comp22680_c0	2.46833	7.93506	0.00034518	0.0165077	Expressed protein-RZ53 family-1;
comp32534_c0	2.46104	7.90532	0.000358111	0.0169534	Uncharacterized protein;
comp31615_c1	2.45385	3.52924	0.000500623	0.0219308	N.A.
comp28590_c0	2.44786	3.66597	0.000516733	0.0224619	Os06g0697000 protein;
comp31876_c0	2.44238	4.80966	0.000436719	0.019714	Uncharacterized protein;
comp30414_c0	2.44122	4.37087	0.00046362	0.0208282	N.A.
comp36913_c0	2.44001	4.24946	0.000488509	0.0215679	Os06g0580100 protein;
comp23290_c0	2.42717	2.78816	0.000683438	0.0276508	N.A.
comp37036_c0	2.42545	2.5759	0.000785673	0.0305674	N.A.
comp17062_c0	2.40338	8.47748	0.000475395	0.0213232	Thioredoxin-like 1-1, chloroplastic;
comp23194_c0	2.38922	2.33213	0.000919678	0.0349754	Uncharacterized protein;
comp22917_c0	2.36228	6.13721	0.000609447	0.0251346	Os08g0550400 protein;
comp29523_c0	2.35856	2.87118	0.000883844	0.0338262	Tumor protein-like protein;
comp35871_c0	2.3483	5.9031	0.000654856	0.0266946	OSJNBa0043L09.16 protein;
comp31827_c0	2.3432	5.9571	0.000669239	0.027163	Uncharacterized protein;
comp33402_c0	2.33215	5.90576	0.000705175	0.0284575	N.A.
comp30983_c0	2.30452	3.89279	0.000947166	0.0358599	cDNA clone:002-135-H11, full insert sequence;
comp7252_c0	2.28413	4.64054	0.000959157	0.0361197	N.A.
comp35044_c0	2.27356	8.38913	0.000895626	0.0341843	Uncharacterized protein;
comp33931_c4	-2.27286	5.57108	0.000956986	0.0360862	N.A.
comp26400_c1	-2.28	4.41724	0.000994825	0.0363332	Cytochrome P450 CYP81A16;
comp36011_c0	-2.28924	6.09667	0.000861856	0.0331197	Peptidyl-prolyl cis-trans isomerase;
comp7304_c0	-2.31628	7.25244	0.000735001	0.028956	Expressed protein;
comp36868_c0	-2.33373	4.265	0.00077537	0.0302083	Uncharacterized protein;
comp29087_c0	-2.34362	4.44353	0.000731841	0.0288718	Os08g0474800 protein;
comp22283_c1	-2.34404	4.86467	0.000713887	0.0286858	Uncharacterized protein;
comp37442_c0	-2.35286	3.10126	0.000898174	0.0342351	Os02g0666700 protein;
comp7407_c0	-2.37146	8.707	0.000555604	0.0232598	H0510A06.15 protein;
comp30423_c0	-2.37445	6.2788	0.000566134	0.0236285	Homeobox-leucine zipper protein HOX22;
comp36549_c0	-2.37941	5.24335	0.000584886	0.0243354	Uncharacterized protein;
comp26160_c0	-2.38654	4.29394	0.000595307	0.0247325	Uncharacterized protein;
comp22550_c0	-2.40286	4.0131	0.000579318	0.0241394	Uncharacterized protein;
comp35392_c0	-2.40316	7.30526	0.000480119	0.0214666	Glutathione transporter;
comp28440_c0	-2.42061	3.22445	0.000598403	0.0248245	Uncharacterized protein;
comp30726_c1	-2.42402	2.72588	0.000713014	0.0286858	Os09g0417600 protein;
comp37309_c0	-2.43425	3.70472	0.000533852	0.0225113	Expressed protein;
comp22781_c0	-2.43574	2.8251	0.000670335	0.0271683	N.A.
comp20949_c0	-2.4403	3.64971	0.000515374	0.0224375	Beta-amylase;
comp16014_c0	-2.4489	2.46772	0.000659555	0.0268473	N.A.
comp30364_c0	-2.46851	5.08448	0.000376949	0.0177557	BHLH transcription factor;
comp17218_c0	-2.47291	1.91077	0.000768276	0.0299734	Os05g0335500 protein;
comp34765_c0	-2.47671	5.77953	0.00035056	0.01668	Os06g0554600 protein;
comp34230_c0	-2.48025	10.1503	0.000321966	0.0157177	Mitochondrial 2-oxoglutarate/malate carrier protein;
comp36936_c0	-2.49498	2.73855	0.00051149	0.0223029	N.A.
comp33998_c1	-2.49498	2.73855	0.00051149	0.0223029	Os08g0475100 protein;
comp31826_c0	-2.49607	2.39077	0.000621291	0.0255015	Harpin-induced protein;
comp30475_c0	-2.51724	1.86186	0.000632365	0.0258902	Uncharacterized protein;
comp26059_c0	-2.52095	4.73302	0.000301105	0.014906	Os02g0138100 protein;
comp23365_c0	-2.53145	5.9041	0.000262522	0.0136434	Uncharacterized protein;
comp30547_c0	-2.533	2.3912	0.000524242	0.0224837	Os03g0304500 protein;
comp18118_c1	-2.53889	2.12408	0.000545412	0.0229301	UDP-T1;
comp28764_c0	-2.54499	6.17119	0.000242997	0.0128131	Uncharacterized protein;
comp10357_c0	-2.55465	1.29864	0.000881111	0.0337675	Putative uncharacterized protein;
comp15316_c0	-2.56015	6.54444	0.00022233	0.0120203	Uncharacterized protein;
comp31971_c0	-2.57154	2.54276	0.000363251	0.0171391	GNS1/SUR4 membrane family protein, putative, expressed;
comp27460_c2	-2.57737	1.17725	0.000893946	0.0341664	Os07g0133000 protein (Fragment);
comp7363_c0	-2.57844	7.73308	0.000197503	0.0111937	Os05g0582000 protein;
comp18476_c0	-2.59163	2.44082	0.000388508	0.0180176	Auxin response factor 10;
comp33893_c0	-2.59683	5.07843	0.000202578	0.0114353	Early light-induced protein;
comp22283_c0	-2.60121	4.89559	0.000197481	0.0111937	Uncharacterized protein;
comp17427_c0	-2.61975	2.77099	0.000282061	0.0144194	Putative uncharacterized protein;
comp30507_c0	-2.63003	5.84295	0.000160691	0.00948917	Uncharacterized protein;
comp38027_c0	-2.64284	3.16442	0.000215345	0.0118523	Retrotransposon protein, putative, unclassified;
comp31484_c0	-2.64757	2.17821	0.000319171	0.0156355	RING zinc finger protein-like;
comp26400_c2	-2.65384	2.92044	0.000233397	0.012381	Cytochrome P450 CYP81A16;
comp23870_c0	-2.65865	1.84168	0.00034819	0.0166234	Os09g0517200 protein;
comp27454_c0	-2.68125	2.00056	0.000285735	0.0145142	Uncharacterized protein;
comp27553_c0	-2.68696	2.17284	0.000265612	0.0137532	Os08g0445000 protein;
comp30098_c0	-2.69029	4.16119	0.000141045	0.00856239	Immediate-early fungal elicitor protein CMPG1;
comp1_c0	-2.69552	0.517528	0.000964113	0.0362579	Os02g0526700 protein;
comp33992_c0	-2.70246	1.92707	0.000270853	0.0139732	Os09g0555150 protein;
comp18700_c0	-2.71606	0.404162	0.000974726	0.0363332	OSJNBa0044M19.18 protein;
comp31250_c0	-2.7206	0.871323	0.000633856	0.0259136	Myb-related protein Zm1;
comp29751_c1	-2.72261	1.1436	0.000503071	0.0220039	Expressed protein;
comp22625_c0	-2.73076	3.99274	0.00011946	0.00757868	F-box family protein-like;
comp18476_c1	-2.73916	0.553828	0.000798427	0.0308084	Auxin response factor 8;
comp37156_c0	-2.74859	2.63595	0.000150998	0.00906889	Cyt-P450 monooxygenase;
comp26122_c0	-2.76218	5.09045	8.60871e-05	0.00591439	Uncharacterized protein;
comp15209_c0	-2.76262	1.25757	0.00037908	0.0178263	N.A.
comp28087_c0	-2.76546	2.76493	0.000134452	0.00821526	Ring finger protein;
comp19092_c1	-2.77751	0.70574	0.000566218	0.0236285	Uncharacterized protein;
comp29642_c0	-2.77979	9.09117	6.8121e-05	0.00503631	Sorghum bicolor protein targeted either to mitochondria or chloroplast proteins T50848;
comp34208_c1	-2.78442	3.51877	0.000103701	0.00666906	H0303A11-B0406H05.3 protein;
comp23112_c0	-2.79107	3.49116	9.95826e-05	0.00653856	Putative uncharacterized protein Sb09g019940;
comp17184_c0	-2.79146	1.49887	0.000285509	0.0145142	Uncharacterized protein;
comp12076_c0	-2.79386	2.51804	0.000144174	0.00873356	MYB-type transcription factor (Fragment);
comp8013_c0	-2.79541	4.37672	7.85621e-05	0.00553235	Uncharacterized protein;
comp29199_c0	-2.80108	3.20077	9.54474e-05	0.00637158	Os08g0446800 protein;
comp36285_c0	-2.82209	4.39082	6.79235e-05	0.00503631	Uncharacterized protein (Fragment);
comp22338_c0	-2.82423	3.41502	8.47593e-05	0.00585359	N.A.
comp30654_c0	-2.82649	0.857873	0.000421524	0.0191199	Dehydration-responsive element-binding protein 1B;
comp26852_c0	-2.82649	0.857873	0.000421524	0.0191199	Uncharacterized protein;
comp27638_c0	-2.83593	0.968854	0.000350498	0.01668	Phytoene synthase;
comp4600_c0	-2.84093	3.8918	6.58499e-05	0.00495366	Expressed protein;
comp2996_c0	-2.84179	0.365185	0.000639659	0.0261129	Os08g0452100 protein;
comp39029_c0	-2.84282	0.640814	0.000462261	0.0208003	F-box-like;
comp27079_c0	-2.85265	5.51811	5.0958e-05	0.00412467	Os03g0254200 protein;
comp22102_c2	-2.85331	0.518744	0.000537282	0.0226221	Uncharacterized protein;
comp30709_c0	-2.85352	3.1609	8.22297e-05	0.00573328	Serine-rich protein;
comp18690_c0	-2.85739	1.25841	0.000254743	0.0132636	N.A.
comp37596_c0	-2.86482	1.17987	0.000274329	0.0141267	Glutaredoxin-C7;
comp29693_c0	-2.89267	3.51076	5.88669e-05	0.0045305	N.A.
comp20398_c0	-2.91577	1.13339	0.000228363	0.0122524	Uncharacterized protein;
comp31743_c0	-2.92547	1.54561	0.000156135	0.00929812	Zinc finger, C3HC4 type family protein;
comp30412_c0	-2.93162	3.52717	4.74597e-05	0.00389421	101 kDa heat shock protein-like;
comp16842_c0	-2.99132	0.887696	0.000214292	0.0118523	WRKY transcription factor 62;
comp23807_c0	-3.0142	4.08349	2.58668e-05	0.00246988	Uncharacterized protein;
comp38997_c0	-3.01654	1.62491	0.000100452	0.00658028	Expressed protein;
comp35943_c0	-3.02325	6.06834	1.96234e-05	0.00200273	N.A.
comp38005_c0	-3.02797	1.95063	7.58554e-05	0.00539569	Uncharacterized protein;
comp15310_c0	-3.03945	3.58618	2.66712e-05	0.00252955	Folate/biopterin transporter family protein;
comp25235_c0	-3.04605	3.85998	2.3457e-05	0.0022628	Expressed protein;
comp37963_c0	-3.05608	0.943625	0.000146586	0.00884159	Expressed protein;
comp17794_c0	-3.05712	0.386746	0.000287576	0.0145142	OSJNBa0039G19.9 protein;
comp37247_c0	-3.0724	1.80861	6.54953e-05	0.00495366	N.A.
comp3214_c0	-3.09737	0.240055	0.000555732	0.0232598	N.A.
comp38647_c0	-3.09982	1.6256	6.5948e-05	0.00495366	Os07g0686300 protein;
comp36109_c0	-3.11133	4.23281	1.51944e-05	0.00167842	PIP1 protein (Fragment);
comp17561_c0	-3.12116	6.46306	1.12014e-05	0.00132017	Os01g0823700 protein;
comp35907_c0	-3.12437	8.07725	1.03284e-05	0.00122755	Os01g0655500 protein;
comp25465_c1	-3.13997	3.00925	1.87916e-05	0.0019389	Uncharacterized protein;
comp38084_c0	-3.14809	1.02368	9.45843e-05	0.00637158	Uncharacterized protein;
comp8758_c0	-3.15532	2.9011	2.07027e-05	0.00210525	RING-H2 finger protein;
comp36876_c0	-3.16353	3.45713	1.52823e-05	0.00168154	Uncharacterized protein;
comp40741_c0	-3.16801	0.643109	0.000133085	0.00816717	DNA binding protein;
comp21854_c0	-3.17204	2.28899	2.40741e-05	0.0023144	N.A.
comp36490_c0	-3.19844	0.326443	0.000356572	0.016909	N.A.
comp37660_c0	-3.20648	4.37837	8.97951e-06	0.00109024	Uncharacterized protein;
comp38033_c0	-3.20958	1.56573	4.38325e-05	0.00368559	N.A.
comp26267_c0	-3.24528	3.26911	1.02051e-05	0.00121804	Os07g0685500 protein;
comp4561_c0	-3.2548	2.36296	1.51917e-05	0.00167842	Uncharacterized protein;
comp39016_c0	-3.25531	0.557414	0.000115018	0.00731336	Putative uncharacterized protein;
comp19080_c1	-3.25839	1.33612	4.36665e-05	0.00368263	SAUR25-auxin-responsive SAUR family member;
comp39232_c0	-3.28032	0.740971	7.81216e-05	0.00551511	OSJNBa0006B20.11 protein;
comp30766_c1	-3.30161	1.03755	4.96807e-05	0.00404452	Uncharacterized protein;
comp26170_c0	-3.31534	0.219028	0.000291475	0.0145315	Os02g0736901 protein (Fragment);
comp38040_c0	-3.32933	1.18337	3.63819e-05	0.0031244	N.A.
comp26065_c0	-3.32961	4.37944	4.44546e-06	0.000626098	Os01g0681800 protein;
comp19222_c0	-3.37706	1.7959	1.61872e-05	0.00176047	Uncharacterized protein;
comp30303_c0	-3.37862	3.03709	6.11851e-06	0.000809137	CLE family OsCLE404 protein;
comp20768_c0	-3.42666	-0.222845	0.000533686	0.0225113	N.A.
comp8758_c1	-3.43578	3.80815	2.89122e-06	0.000460179	Os08g0492500 protein;
comp16815_c0	-3.44028	1.1608	2.48467e-05	0.00238055	Os03g0400850 protein;
comp37654_c0	-3.48086	3.22672	3.31614e-06	0.000496993	Os01g0686000 protein (Fragment);
comp22149_c0	-3.50563	-0.525677	0.000814859	0.0313565	Polyphenol oxidase;
comp18018_c0	-3.52467	0.611303	7.14438e-05	0.00518668	Os03g0665700 protein;
comp27538_c0	-3.52467	0.611303	7.14438e-05	0.00518668	Expressed protein;
comp31805_c0	-3.5647	2.11502	5.10784e-06	0.000708757	Uncharacterized protein;
comp40491_c0	-3.57786	0.448397	8.70235e-05	0.00596418	Uncharacterized protein;
comp23389_c0	-3.58924	1.16168	1.24244e-05	0.00142845	N.A.
comp36252_c0	-3.59112	5.24011	8.54364e-07	0.000160438	N.A.
comp25192_c0	-3.61845	3.50083	1.22219e-06	0.000220684	Expressed protein;
comp25465_c0	-3.62313	1.55961	6.90012e-06	0.000887501	Os01g0898800 protein;
comp3115_c0	-3.63445	-0.416992	0.000481147	0.0214785	Os02g0794700 protein (Fragment);
comp28543_c1	-3.63523	2.24876	3.24697e-06	0.000496993	Nucleotide binding protein;
comp41687_c0	-3.67496	-0.382484	0.000405979	0.0186335	N.A.
comp36938_c0	-3.68022	3.79103	8.09011e-07	0.000152941	N.A.
comp19080_c0	-3.68303	0.541817	4.75578e-05	0.00389421	SAUR25-auxin-responsive SAUR family member;
comp28543_c0	-3.70333	3.83614	7.04093e-07	0.000139668	Nucleotide binding protein;
comp29263_c0	-3.71436	-0.34877	0.000343491	0.0164549	N.A.
comp3665_c0	-3.74469	0.349897	6.23733e-05	0.00476133	Uncharacterized protein;
comp1240_c0	-3.81651	-0.768651	0.000921321	0.0349754	Ubiquitin-protein ligase;
comp32306_c0	-3.81846	3.06238	5.53034e-07	0.000117127	SAUR20-auxin-responsive SAUR family member;
comp12208_c0	-3.83403	1.75261	2.02471e-06	0.000335483	Polyphenol oxidase;
comp15984_c0	-3.8525	1.25406	3.71207e-06	0.000544591	N.A.
comp42510_c0	-3.86876	-0.7249	0.000747106	0.0292284	Os05g0497200 protein;
comp2751_c0	-3.89667	-0.190944	0.000154728	0.0092339	Uncharacterized protein;
comp19100_c1	-3.96789	-0.641129	0.000497338	0.0218209	N.A.
comp22430_c0	-4.0102	0.287947	3.2849e-05	0.00293743	Hypothetical_protein;
comp44640_c0	-4.01501	-0.600972	0.000408153	0.0186335	DNA binding protein;
comp11582_c0	-4.06064	-0.561886	0.000277936	0.0142603	Molybdenum cofactor synthesis protein 2 large subunit;
comp39751_c0	-4.08046	0.351212	2.3311e-05	0.00225644	Os09g0445600 protein;
comp40106_c0	-4.08046	0.351212	2.3311e-05	0.00225644	N.A.
comp26876_c0	-4.09119	1.99112	4.70211e-07	0.000105959	N.A.
comp25542_c0	-4.11849	0.00481385	5.56909e-05	0.00444392	Os01g0843700 protein;
comp7228_c0	-4.14756	0.0307561	4.85126e-05	0.00396088	N.A.
comp9257_c0	-4.14779	-0.486707	0.000191901	0.0110091	N.A.
comp30864_c0	-4.25319	3.38074	4.15321e-08	1.44429e-05	Uncharacterized protein;
comp22035_c0	-4.30773	-0.34702	9.50166e-05	0.00637158	N.A.
comp22748_c0	-4.31484	1.68277	2.64506e-07	6.83542e-05	N.A.
comp18641_c0	-4.33975	1.14144	1.40645e-06	0.000247606	Sulfur-rich/thionin-like protein;
comp8596_c0	-4.35835	6.88291	6.73663e-09	3.58033e-06	N.A.
comp26257_c0	-4.3815	-0.281876	6.80293e-05	0.00503631	Os02g0215500 protein;
comp27613_c0	-4.38351	1.74729	1.71125e-07	4.77253e-05	N.A.
comp19898_c0	-4.42772	5.70306	5.36413e-09	2.96268e-06	N.A.
comp19935_c2	-4.4362	-1.06048	0.000797167	0.0308019	Uncharacterized protein;
comp35812_c0	-4.4601	0.698456	3.05776e-06	0.000475862	N.A.
comp5110_c0	-4.47676	3.1662	1.88864e-08	8.18447e-06	Os07g0448400 protein (Fragment);
comp37076_c0	-4.48263	2.35972	4.37214e-08	1.48379e-05	Uncharacterized protein;
comp27490_c0	-4.58021	3.73751	5.28146e-09	2.96268e-06	Putative uncharacterized protein;
comp41088_c0	-4.58258	-0.102227	2.65437e-05	0.00252596	Cytochrome c oxidase subunit 3;
comp19388_c0	-4.67602	-0.858195	0.000305695	0.0150276	Uncharacterized protein;
comp19935_c0	-4.73023	-0.811699	0.000243817	0.0128131	Putative uncharacterized protein Sb07g003960;
comp22676_c0	-4.73646	2.6017	9.29834e-09	4.7621e-06	Uncharacterized protein;
comp22563_c0	-4.78247	-0.766632	0.000195424	0.0111206	N.A.
comp19824_c0	-4.78247	-0.766632	0.000195424	0.0111206	TPA: hypothetical protein ZEAMMB73_596957;
comp21544_c0	-4.78362	3.02844	4.2652e-09	2.55622e-06	N.A.
comp20696_c0	-4.87043	4.33655	7.09927e-10	6.45072e-07	N.A.
comp40135_c0	-4.97435	-0.59906	6.91332e-05	0.00508445	Hypothetical_protein;
comp35824_c0	-5.01722	5.83883	1.38249e-10	1.9471e-07	N.A.
comp35508_c0	-5.03299	2.64971	2.02161e-09	1.53905e-06	Putative uncharacterized protein;
comp22089_c0	-5.33073	-0.280168	1.34468e-05	0.00153348	Transposable element Ac;
comp31788_c0	-5.41481	4.93517	1.9719e-11	4.27266e-08	Sodium/hydrogen exchanger;
comp6194_c0	-5.61629	-0.0185128	3.28997e-06	0.000496993	Uncharacterized protein;
comp45090_c0	-5.70016	0.0592333	1.86519e-06	0.000311829	Cytochrome c oxidase subunit 1;
comp35067_c0	-5.73795	1.91408	1.55494e-09	1.25141e-06	Cell wall-associated hydrolase;
comp18943_c0	-6.14131	0.473795	1.6303e-07	4.68595e-05	N.A.
comp30019_c0	-6.30196	2.06792	1.71162e-10	2.19149e-07	N.A.
comp33167_c1	-6.44667	0.765334	3.01324e-08	1.21253e-05	PG1 protein;
comp40010_c0	-6.58547	0.898857	1.25662e-08	5.99942e-06	N.A.
comp23150_c0	-7.07878	1.37743	6.16805e-10	6.32877e-07	Putative auxin-induced protein TGSAUR22;
comp3976_c0	-7.08607	-1.49716	0.000726851	0.0287152	Os02g0656600 protein;
comp45428_c0	-7.08607	-1.49716	0.000726851	0.0287152	Uncharacterized protein;
comp44884_c0	-7.17291	-1.42584	0.000530405	0.0224837	N.A.
comp44538_c0	-7.17291	-1.42584	0.000530405	0.0224837	N.A.
comp47155_c0	-7.17291	-1.42584	0.000530405	0.0224837	N.A.
comp49535_c0	-7.17291	-1.42584	0.000530405	0.0224837	N.A.
comp49214_c0	-7.17291	-1.42584	0.000530405	0.0224837	N.A.
comp4374_c0	-7.25482	-1.35783	0.000390825	0.0180176	N.A.
comp3486_c0	-7.25482	-1.35783	0.000390825	0.0180176	N.A.
comp44265_c0	-7.33232	-1.29283	0.000290613	0.0145142	N.A.
comp9347_c0	-7.33232	-1.29283	0.000290613	0.0145142	Uncharacterized protein;
comp47340_c0	-7.33232	-1.29283	0.000290613	0.0145142	N.A.
comp47245_c0	-7.40587	-1.23058	0.00021796	0.0118523	N.A.
comp10434_c0	-7.40587	-1.23058	0.00021796	0.0118523	Putative uncharacterized protein;
comp46076_c0	-7.40587	-1.23058	0.00021796	0.0118523	N.A.
comp8742_c0	-7.40587	-1.23058	0.00021796	0.0118523	Cathepsin L;
comp44216_c0	-7.47586	-1.17087	0.000164799	0.00959103	N.A.
comp8644_c0	-7.47586	-1.17087	0.000164799	0.00959103	N.A.
comp43396_c0	-7.5426	-1.1135	0.000125561	0.0077732	N.A.
comp4237_c0	-7.5426	-1.1135	0.000125561	0.0077732	Salivary protein 313 (Fragment);
comp40406_c0	-7.6064	-1.05828	9.63608e-05	0.00637158	N.A.
comp29889_c0	-7.6064	-1.05828	9.63608e-05	0.00637158	Uncharacterized protein;
comp43638_c0	-7.7261	-0.953717	5.79138e-05	0.00446936	ATP synthase subunit a;
comp40645_c0	-7.7261	-0.953717	5.79138e-05	0.00446936	N.A.
comp9996_c0	-7.78242	-0.904105	4.53239e-05	0.00374394	Histone H2B;
comp15520_c0	-7.88887	-0.809651	2.82471e-05	0.00257496	N.A.
comp10345_c0	-7.88887	-0.809651	2.82471e-05	0.00257496	Cytochrome c oxidase subunit 2 (Fragment);
comp40622_c0	-7.988	-0.720918	1.79859e-05	0.0018626	N.A.
comp25719_c0	-8.03512	-0.678488	1.44592e-05	0.00161622	Uncharacterized protein;
comp7471_c0	-8.03512	-0.678488	1.44592e-05	0.00161622	N.A.
comp43967_c0	-8.08075	-0.637253	1.16786e-05	0.00135935	Arginine kinase;
comp40220_c0	-8.20958	-0.520089	5.18875e-06	0.000709498	N.A.
comp44344_c0	-8.25009	-0.48303	4.27844e-06	0.000608662	N.A.
comp33167_c0	-8.43713	-0.310629	1.71836e-06	0.00029335	Uncharacterized protein;
comp42106_c0	-8.63364	-0.127454	6.35441e-07	0.000129704	N.A.
comp11924_c0	-8.69361	-0.0711675	4.65727e-07	0.000105795	N.A.
comp44253_c0	-8.83347	0.0607267	1.93558e-07	5.29333e-05	N.A.
comp25784_c0	-9.28718	0.493894	1.46906e-08	6.67428e-06	N.A.
comp40450_c0	-9.55307	0.750802	3.26459e-09	2.13853e-06	N.A.
comp15184_c0	-10.7487	1.92341	1.72919e-12	6.95826e-09	N.A.
comp27621_c0	-11.5435	2.71162	9.01543e-15	8.46489e-11	GG23660;
comp13043_c0	-11.9307	3.09679	6.66382e-16	9.38533e-12	Os01g0800900 protein (Fragment);
