# Supplementary material for: Global Transcriptome Profiles of 'Meyer' Zoysiagrass in Response to Cold Stress
Source: PLoS One. 2015 Jun 26;10(6):e0131153. doi: 10.1371/journal.pone.0131153 (PMC4482698; doi:10.1371/journal.pone.0131153)
Supplement: S3 Table — (XLSX) [file pone.0131153.s003.xlsx]

## Sheet: Sheet1
Supporting Information Table S3. Different expression unigenes:CT_72 Vs CK
ID	logFC	logCPM	PValue	FDR	Anno
comp26725_c0	15.5133	6.66005	1.49202e-26	1.49521e-22	N.A.
comp29444_c0	14.9729	6.12051	6.24397e-25	3.12864e-21	Metallothionein-like protein;
comp17497_c0	13.1613	4.31622	1.62168e-19	1.95017e-16	Cytochrome P450 family protein;
comp36239_c0	12.9662	4.12262	6.16056e-19	6.1737e-16	Putative uncharacterized protein Sb09g000420;
comp23363_c0	12.8543	4.01164	1.32005e-18	1.24018e-15	Uncharacterized protein;
comp25850_c1	12.8087	3.96647	1.78939e-18	1.58224e-15	N.A.
comp17497_c1	12.7956	3.9535	1.95525e-18	1.67951e-15	Hypothetical_protein;
comp36464_c0	12.7869	3.94479	2.09075e-18	1.72458e-15	N.A.
comp28533_c0	12.6707	3.82967	4.61829e-18	3.47111e-15	N.A.
comp34703_c0	12.3904	3.55234	3.10271e-17	1.8656e-14	OSJNBa0035M09.19 protein;
comp23039_c0	12.365	3.52727	3.65101e-17	2.11085e-14	N.A.
comp31829_c0	12.2546	3.41823	7.79824e-17	4.11309e-14	Aberrant pollen transmission1;
comp18462_c0	12.1693	3.33401	1.36878e-16	6.53192e-14	Starch branching enzyme III;
comp35583_c1	12.1282	3.29341	1.83595e-16	8.36302e-14	H0512B01.8 protein;
comp35196_c1	12.1024	3.26803	2.15239e-16	9.65812e-14	OSJNBa0035M09.1 protein;
comp33176_c1	12.0977	3.26336	2.23058e-16	9.86179e-14	Os12g0565800 protein (Fragment);
comp36705_c0	11.969	3.13649	5.36403e-16	2.17925e-13	N.A.
comp7561_c0	11.9508	7.34611	3.6758e-26	2.76273e-22	N.A.
comp22621_c0	11.8161	2.98606	1.49737e-15	5.48986e-13	OSJNBa0061G20.4 protein;
comp31191_c0	11.7747	7.17023	1.24183e-25	7.46688e-22	Late embryogenesis abundant protein, group 3;
comp18243_c0	11.6899	2.86195	3.44719e-15	1.13886e-12	N.A.
comp33067_c0	11.5618	2.73626	8.13334e-15	2.44521e-12	Hydrophobic LEA-like protein;
comp34127_c0	11.3152	2.49483	4.18494e-14	9.75318e-12	N.A.
comp22925_c1	11.2052	2.38737	8.5901e-14	1.88506e-11	N.A.
comp29515_c0	11.1722	6.56867	7.98166e-24	3.42801e-20	OSIGBa0148P16.6 protein;
comp26321_c0	11.0957	2.28049	1.80025e-13	3.6324e-11	N.A.
comp35612_c0	11.0717	2.25719	2.07206e-13	4.07744e-11	N.A.
comp16813_c0	11.0669	2.25248	2.14686e-13	4.13738e-11	N.A.
comp26771_c0	11.0572	2.24302	2.30554e-13	4.38695e-11	Uncharacterized protein;
comp30007_c0	11.0076	2.19477	3.19841e-13	5.8992e-11	N.A.
comp23102_c0	10.9924	2.17997	3.57581e-13	6.51534e-11	Nitrate reductase;
comp36341_c0	10.9707	5.44378	7.39152e-22	1.58728e-18	N.A.
comp18769_c0	10.93	2.11921	5.23431e-13	9.25672e-11	Embryonic protein DC-8;
comp7620_c0	10.8643	6.26142	6.69264e-23	1.82916e-19	Embryonic protein DC-8;
comp29308_c0	10.8535	2.04492	8.78765e-13	1.49279e-10	Retrotransposon protein, putative, Ty1-copia subclass;
comp21175_c1	10.8137	2.00627	1.12666e-12	1.87138e-10	H0512B01.8 protein;
comp33600_c0	10.8079	2.00067	1.17501e-12	1.93036e-10	Cupin family protein, expressed;
comp24213_c0	10.7904	1.98372	1.33432e-12	2.13377e-10	Cytochrome P450 CYP71S3;
comp25315_c0	10.7367	1.93163	1.88812e-12	2.90983e-10	N.A.
comp35643_c0	10.7181	9.21381	9.2453e-27	1.38975e-22	Os07g0434200 protein (Fragment);
comp26992_c0	10.6359	1.83409	3.57412e-12	4.92901e-10	Vacuolar ATP synthase subunit D 1;
comp30420_c0	10.6096	1.80863	4.32228e-12	5.82713e-10	Os04g0582400 protein;
comp24976_c0	10.5415	1.74293	6.39239e-12	7.87627e-10	Uncharacterized protein;
comp16430_c0	10.5275	1.72943	7.06661e-12	8.56656e-10	Retrotransposon protein, putative, Ty1-copia subclass, expressed;
comp34764_c1	10.4944	11.0228	8.91307e-27	1.38975e-22	N.A.
comp7666_c0	10.4376	6.79575	1.7365e-23	5.80069e-20	PH01B019A14.9 protein;
comp38322_c0	10.4331	1.63838	1.31853e-11	1.46274e-09	Os01g0727500 protein;
comp10122_c0	10.4104	1.61652	1.55072e-11	1.70149e-09	Alpha-amylase inhibitor;
comp38170_c0	10.3717	1.57933	1.93318e-11	2.0683e-09	PH01B035L11.8 protein;
comp33870_c1	10.3708	5.76936	2.00647e-21	4.0215e-18	Retrotransposon protein, putative, Ty1-copia subclass, expressed;
comp5070_c0	10.2491	1.46158	4.10077e-11	3.92629e-09	Dehydrin;
comp37705_c0	10.2233	1.43682	4.91875e-11	4.55007e-09	N.A.
comp31656_c0	10.1792	1.39458	6.71092e-11	6.08196e-09	Uncharacterized protein;
comp20979_c0	10.1554	4.63248	2.0012e-19	2.2283e-16	N.A.
comp38082_c0	10.0868	1.30617	1.20435e-10	1.03155e-08	Putative uncharacterized protein Sb01g036350;
comp32127_c0	10.0481	1.26921	1.4751e-10	1.21833e-08	Putative uncharacterized protein Sb03g033030;
comp12013_c0	10.0083	1.23127	1.94579e-10	1.52639e-08	Putative uncharacterized protein Sb01g002860;
comp23736_c0	10.0083	1.23127	1.94579e-10	1.52639e-08	Uncharacterized protein;
comp15726_c0	9.92538	1.15222	3.22066e-10	2.37316e-08	N.A.
comp18376_c0	9.90387	1.13176	3.73727e-10	2.69442e-08	N.A.
comp23748_c0	9.89299	1.12142	4.02924e-10	2.86372e-08	N.A.
comp37354_c0	9.88203	1.111	4.02924e-10	2.86372e-08	N.A.
comp10041_c0	9.87099	1.1005	4.34651e-10	3.046e-08	N.A.
comp24824_c0	9.85986	1.08993	4.69147e-10	3.24987e-08	Isocitrate lyase;
comp21406_c0	9.82595	1.05773	5.92055e-10	3.97311e-08	Putative uncharacterized protein Sb01g018876 (Fragment);
comp22683_c0	9.79807	4.27773	2.30522e-18	1.80393e-15	N.A.
comp40005_c0	9.79122	1.02479	7.51319e-10	4.92106e-08	Expressed protein;
comp23929_c1	9.75564	0.991065	8.83477e-10	5.60355e-08	Putative uncharacterized protein Sb04g009330;
comp28046_c0	9.68172	0.921126	1.46024e-09	8.69317e-08	N.A.
comp15731_c0	9.65622	0.897029	1.59179e-09	9.36507e-08	N.A.
comp22518_c0	9.6433	0.884826	1.7365e-09	1.00784e-07	N.A.
comp25739_c0	9.6171	0.8601	2.07135e-09	1.17496e-07	GA 3-oxidase 2;
comp16194_c0	9.60382	0.847575	2.26493e-09	1.26802e-07	H0215A08.3 protein;
comp38986_c0	9.59042	0.834938	2.4786e-09	1.36228e-07	N.A.
comp40440_c0	9.57689	0.822188	2.71466e-09	1.47851e-07	CER1;
comp27144_c0	9.57689	0.822188	2.71466e-09	1.47851e-07	Os10g0399500 protein;
comp31896_c0	9.54944	0.796339	3.26459e-09	1.72793e-07	N.A.
comp37258_c0	9.54944	0.796339	3.26459e-09	1.72793e-07	N.A.
comp31139_c0	9.50727	0.756663	3.93956e-09	2.01085e-07	N.A.
comp28258_c0	9.49294	0.743188	4.33351e-09	2.175e-07	N.A.
comp27320_c0	9.49294	0.743188	4.33351e-09	2.175e-07	N.A.
comp26843_c1	9.44905	0.701978	5.80018e-09	2.79365e-07	Lustrin A-like;
comp597_c0	9.38839	0.645103	7.83154e-09	3.62836e-07	Uncharacterized protein;
comp36010_c0	9.38839	0.645103	7.83154e-09	3.62836e-07	N.A.
comp21950_c0	9.37282	0.630521	8.67364e-09	3.945e-07	Kinesin motor protein, putative, expressed;
comp12379_c0	9.35707	0.615787	9.61643e-09	4.25159e-07	Uncharacterized protein;
comp18315_c0	9.35707	0.615787	9.61643e-09	4.25159e-07	Os01g0734600 protein;
comp39249_c0	9.32506	0.585853	1.18591e-08	5.05719e-07	N.A.
comp27283_c0	9.30878	0.570646	1.31916e-08	5.51587e-07	Nuclease PA3;
comp44154_c0	9.30878	0.570646	1.31916e-08	5.51587e-07	N.A.
comp27687_c0	9.29232	0.555274	1.46906e-08	6.05842e-07	N.A.
comp38782_c0	9.25882	0.524021	1.82837e-08	7.3291e-07	N.A.
comp43917_c0	9.24178	0.508132	1.82837e-08	7.3291e-07	N.A.
comp38144_c0	9.22453	0.492063	2.04348e-08	8.05178e-07	N.A.
comp29256_c0	9.20707	0.47581	2.28675e-08	8.88227e-07	N.A.
comp24851_c0	9.20707	0.47581	2.28675e-08	8.88227e-07	PH01B001E05.5 protein;
comp18155_c0	9.20707	0.47581	2.28675e-08	8.88227e-07	Vacuolar ATP synthase subunit D 1;
comp21218_c0	9.17705	7.50638	5.49349e-22	1.27043e-18	Uncharacterized protein;
comp41438_c0	9.17151	0.442733	2.87473e-08	1.07898e-06	N.A.
comp25240_c0	9.13505	0.408865	3.63334e-08	1.32403e-06	N.A.
comp39866_c0	9.05924	0.338596	5.21778e-08	1.79894e-06	N.A.
comp37326_c0	9.05924	0.338596	5.21778e-08	1.79894e-06	N.A.
comp38601_c0	9.03964	0.32047	5.90433e-08	1.98554e-06	Uncharacterized protein;
comp17179_c0	9.03964	0.32047	5.90433e-08	1.98554e-06	N.A.
comp26412_c0	9.03964	0.32047	5.90433e-08	1.98554e-06	N.A.
comp40935_c0	9.01978	0.302108	6.69157e-08	2.20345e-06	N.A.
comp18004_c0	9.01978	0.302108	6.69157e-08	2.20345e-06	KHG/KDPG aldolase;
comp13287_c0	9.01978	0.302108	6.69157e-08	2.20345e-06	N.A.
comp13941_c0	8.99964	0.283504	7.59584e-08	2.45872e-06	N.A.
comp17512_c0	8.97922	0.264653	8.63636e-08	2.74465e-06	Uncharacterized protein;
comp28657_c0	8.9585	0.245546	9.83586e-08	3.02977e-06	Uncharacterized protein;
comp21619_c0	8.9585	0.245546	9.83586e-08	3.02977e-06	Putative uncharacterized protein DUO1B-2 (Fragment);
comp30030_c0	8.95735	8.86472	5.17483e-22	1.27043e-18	Expressed protein;
comp36175_c0	8.93803	3.42708	7.93885e-16	3.02118e-13	Early light-induced protein;
comp15640_c0	8.93748	0.226178	1.12212e-07	3.37354e-06	Carbohydrate transporter/ sugar porter/ transporter;
comp27050_c0	8.93748	0.226178	1.12212e-07	3.37354e-06	Os11g0199800 protein;
comp38556_c0	8.91615	0.206541	1.28242e-07	3.75776e-06	N.A.
comp42482_c0	8.91615	0.206541	1.28242e-07	3.75776e-06	Uncharacterized protein;
comp39308_c0	8.89451	0.186626	1.46828e-07	4.19604e-06	N.A.
comp1823_c0	8.87253	0.166427	1.46828e-07	4.19604e-06	Uncharacterized protein;
comp17810_c0	8.87253	0.166427	1.46828e-07	4.19604e-06	Expressed protein;
comp18896_c0	8.87253	0.166427	1.46828e-07	4.19604e-06	Uncharacterized protein;
comp19592_c1	8.86344	6.65822	1.69334e-20	2.6794e-17	N.A.
comp17575_c0	8.85021	0.145934	1.6842e-07	4.71891e-06	N.A.
comp21830_c0	8.85021	0.145934	1.6842e-07	4.71891e-06	N.A.
comp28076_c1	8.82754	0.125139	1.93558e-07	5.29011e-06	Cytokinin-O-glucosyltransferase 3;
comp38345_c0	8.82754	0.125139	1.93558e-07	5.29011e-06	N.A.
comp41521_c0	8.82754	0.125139	1.93558e-07	5.29011e-06	N.A.
comp29527_c0	8.7573	0.0608499	2.97358e-07	7.55687e-06	N.A.
comp31883_c0	8.7573	0.0608499	2.97358e-07	7.55687e-06	Malic enzyme;
comp10153_c0	8.7573	0.0608499	2.97358e-07	7.55687e-06	N.A.
comp12802_c0	8.7573	0.0608499	2.97358e-07	7.55687e-06	N.A.
comp30146_c0	8.73311	0.0387519	3.44558e-07	8.59083e-06	Os02g0218800 protein;
comp25107_c0	8.70851	0.0163018	4.00132e-07	9.74654e-06	Plant acid phosphatase family protein, expressed;
comp7057_c0	8.70851	0.0163018	4.00132e-07	9.74654e-06	N.A.
comp26598_c0	8.70851	0.0163018	4.00132e-07	9.74654e-06	N.A.
comp30997_c0	8.69995	8.11205	4.10049e-21	7.2516e-18	Embryonic protein DC-8;
comp25729_c0	8.68348	-0.00651176	4.65727e-07	1.10685e-05	Malate synthase, glyoxysomal;
comp2472_c0	8.65801	-0.0297009	5.43348e-07	1.24411e-05	N.A.
comp424_c0	8.65801	-0.0297009	5.43348e-07	1.24411e-05	Uncharacterized protein;
comp24447_c1	8.65801	-0.0297009	5.43348e-07	1.24411e-05	N.A.
comp487_c0	8.65801	-0.0297009	5.43348e-07	1.24411e-05	N.A.
comp30036_c0	8.65801	-0.0297009	5.43348e-07	1.24411e-05	N.A.
comp18158_c0	8.65801	-0.0297009	5.43348e-07	1.24411e-05	Purple acid phosphatase 1;
comp41779_c0	8.65801	-0.0297009	5.43348e-07	1.24411e-05	PH01B001I13.11 protein;
comp39169_c0	8.65801	-0.0297009	5.43348e-07	1.24411e-05	Putative uncharacterized protein;
comp18939_c0	8.65759	4.06684	2.4959e-16	1.08749e-13	Maternal protein pumilio;
comp24129_c0	8.63208	-0.0532782	5.43348e-07	1.24411e-05	N.A.
comp44189_c0	8.63208	-0.0532782	5.43348e-07	1.24411e-05	N.A.
comp489_c1	8.63208	-0.0532782	5.43348e-07	1.24411e-05	Uncharacterized protein;
comp32242_c0	8.61988	3.11394	6.79255e-15	2.1272e-12	26.2 kDa heat shock protein, mitochondrial;
comp929_c0	8.60567	-0.0772572	6.35441e-07	1.40988e-05	Threonine endopeptidase;
comp33893_c0	8.55652	13.4964	3.09195e-21	5.80978e-18	Early light-induced protein;
comp1831_c0	8.55137	-0.126477	8.75702e-07	1.85011e-05	N.A.
comp45882_c0	8.55137	-0.126477	8.75702e-07	1.85011e-05	OSJNBb0043H09.5 protein;
comp23545_c0	8.55137	-0.126477	8.75702e-07	1.85011e-05	N.A.
comp38394_c0	8.55137	-0.126477	8.75702e-07	1.85011e-05	Cis-zeatin O-glucosyltransferase 1;
comp19514_c0	8.55137	-0.126477	8.75702e-07	1.85011e-05	Os10g0317000 protein;
comp39654_c0	8.55137	-0.126477	8.75702e-07	1.85011e-05	N.A.
comp19710_c0	8.52343	-0.151748	1.03208e-06	2.12378e-05	N.A.
comp5079_c0	8.52343	-0.151748	1.03208e-06	2.12378e-05	N.A.
comp37026_c0	8.49494	-0.177481	1.21973e-06	2.43978e-05	N.A.
comp3827_c0	8.49494	-0.177481	1.21973e-06	2.43978e-05	N.A.
comp39260_c0	8.49494	-0.177481	1.21973e-06	2.43978e-05	Os02g0464900 protein;
comp39193_c0	8.49494	-0.177481	1.21973e-06	2.43978e-05	N.A.
comp25740_c0	8.46816	4.4347	6.93493e-17	3.72307e-14	N.A.
comp43858_c0	8.46587	-0.203694	1.4456e-06	2.77881e-05	N.A.
comp41314_c0	8.46587	-0.203694	1.4456e-06	2.77881e-05	N.A.
comp2079_c0	8.46587	-0.203694	1.4456e-06	2.77881e-05	N.A.
comp39093_c0	8.46587	-0.203694	1.4456e-06	2.77881e-05	Cytochrome P450 CYP76H18;
comp33447_c0	8.43113	6.7629	9.38035e-20	1.22613e-16	N.A.
comp18866_c0	8.40592	-0.257634	2.04881e-06	3.73986e-05	N.A.
comp2205_c1	8.40592	-0.257634	2.04881e-06	3.73986e-05	DNA topoisomerase;
comp24371_c0	8.40592	-0.257634	2.04881e-06	3.73986e-05	N.A.
comp43653_c0	8.40592	-0.257634	2.04881e-06	3.73986e-05	N.A.
comp39262_c0	8.40592	-0.257634	2.04881e-06	3.73986e-05	N.A.
comp27231_c0	8.40592	-0.257634	2.04881e-06	3.73986e-05	N.A.
comp30481_c0	8.37499	-0.285402	2.45054e-06	4.32861e-05	Uncharacterized protein;
comp41606_c0	8.37499	-0.285402	2.45054e-06	4.32861e-05	N.A.
comp45363_c0	8.37499	-0.285402	2.45054e-06	4.32861e-05	Putative uncharacterized protein Sb01g028165 (Fragment);
comp9722_c0	8.37499	-0.285402	2.45054e-06	4.32861e-05	N.A.
comp24691_c1	8.37499	-0.285402	2.45054e-06	4.32861e-05	Pectinesterase;
comp33098_c1	8.37499	-0.285402	2.45054e-06	4.32861e-05	N.A.
comp27745_c0	8.35052	4.31817	1.53707e-16	7.22036e-14	Os05g0244700 protein;
comp2103_c0	8.34338	-0.313729	2.45054e-06	4.32861e-05	N.A.
comp20123_c0	8.34338	-0.313729	2.45054e-06	4.32861e-05	N.A.
comp39696_c0	8.34338	-0.313729	2.45054e-06	4.32861e-05	N.A.
comp22413_c0	8.34338	-0.313729	2.45054e-06	4.32861e-05	N.A.
comp25851_c1	8.33469	3.74772	2.21404e-15	7.83092e-13	Uncharacterized protein;
comp15117_c0	8.31106	-0.34264	2.94065e-06	5.02318e-05	Os12g0540100 protein;
comp16405_c0	8.31106	-0.34264	2.94065e-06	5.02318e-05	N.A.
comp43410_c0	8.31106	-0.34264	2.94065e-06	5.02318e-05	N.A.
comp25888_c0	8.31106	-0.34264	2.94065e-06	5.02318e-05	N.A.
comp34684_c3	8.31106	-0.34264	2.94065e-06	5.02318e-05	N.A.
comp19279_c0	8.29915	7.87246	6.38835e-20	8.72998e-17	Mannitol dehydrogenase;
comp1741_c0	8.278	-0.372158	3.54078e-06	5.87148e-05	N.A.
comp16833_c1	8.278	-0.372158	3.54078e-06	5.87148e-05	N.A.
comp43510_c0	8.24416	-0.402312	4.27844e-06	6.8865e-05	N.A.
comp40937_c0	8.24416	-0.402312	4.27844e-06	6.8865e-05	Putative uncharacterized protein Sb09g017950;
comp12611_c0	8.24416	-0.402312	4.27844e-06	6.8865e-05	N.A.
comp38824_c0	8.24416	-0.402312	4.27844e-06	6.8865e-05	N.A.
comp23697_c0	8.24416	-0.402312	4.27844e-06	6.8865e-05	N.A.
comp22528_c0	8.24416	-0.402312	4.27844e-06	6.8865e-05	Putative uncharacterized protein Sb05g025430;
comp19277_c1	8.24416	-0.402312	4.27844e-06	6.8865e-05	Auxin response factor 20;
comp28550_c0	8.24416	-0.402312	4.27844e-06	6.8865e-05	N.A.
comp1379_c0	8.24416	-0.402312	4.27844e-06	6.8865e-05	N.A.
comp34472_c0	8.22172	6.01935	1.39405e-18	1.27002e-15	Uncharacterized protein;
comp11284_c0	8.20951	-0.433127	5.18875e-06	8.02854e-05	N.A.
comp426_c0	8.20951	-0.433127	5.18875e-06	8.02854e-05	N.A.
comp21532_c0	8.20951	-0.433127	5.18875e-06	8.02854e-05	N.A.
comp14813_c0	8.20951	-0.433127	5.18875e-06	8.02854e-05	N.A.
comp41119_c0	8.20951	-0.433127	5.18875e-06	8.02854e-05	N.A.
comp3337_c0	8.20951	-0.433127	5.18875e-06	8.02854e-05	WW domain containing protein, expressed;
comp43895_c0	8.20951	-0.433127	5.18875e-06	8.02854e-05	N.A.
comp43181_c0	8.17401	-0.464635	6.31674e-06	9.41996e-05	Os02g0218700 protein;
comp42526_c0	8.17401	-0.464635	6.31674e-06	9.41996e-05	N.A.
comp21894_c0	8.17401	-0.464635	6.31674e-06	9.41996e-05	N.A.
comp41793_c0	8.17401	-0.464635	6.31674e-06	9.41996e-05	N.A.
comp43434_c0	8.17401	-0.464635	6.31674e-06	9.41996e-05	Eukaryotic aspartyl protease family protein, expressed;
comp41343_c0	8.13761	-0.496868	7.72046e-06	0.000111003	N.A.
comp43097_c0	8.13761	-0.496868	7.72046e-06	0.000111003	Putative uncharacterized protein Sb10g027750;
comp9729_c0	8.13761	-0.496868	7.72046e-06	0.000111003	N.A.
comp19818_c0	8.11993	3.53594	9.48188e-15	2.76761e-12	Uncharacterized protein;
comp19418_c0	8.10027	-0.52986	9.4751e-06	0.00013237	N.A.
comp22388_c0	8.10027	-0.52986	9.4751e-06	0.00013237	Uncharacterized protein;
comp1387_c0	8.10027	-0.52986	9.4751e-06	0.00013237	N.A.
comp40257_c0	8.10027	-0.52986	9.4751e-06	0.00013237	N.A.
comp39622_c0	8.10027	-0.52986	9.4751e-06	0.00013237	N.A.
comp1058_c0	8.10027	-0.52986	9.4751e-06	0.00013237	N.A.
comp7392_c0	8.10027	-0.52986	9.4751e-06	0.00013237	Lipoprotein-like;
comp24593_c0	8.10027	-0.52986	9.4751e-06	0.00013237	Os08g0169700 protein;
comp22335_c0	8.07923	2.58447	2.43189e-13	4.59827e-11	Embryonic protein DC-8;
comp27543_c0	8.07349	6.11024	2.12246e-18	1.72458e-15	Uncharacterized protein;
comp16930_c0	8.06194	-0.563647	1.16786e-05	0.000154945	N.A.
comp23606_c0	8.06194	-0.563647	1.16786e-05	0.000154945	N.A.
comp42390_c0	8.06194	-0.563647	1.16786e-05	0.000154945	Uncharacterized protein (Fragment);
comp28200_c0	8.02903	4.96817	3.39316e-17	2.00024e-14	Uncharacterized protein;
comp28839_c0	8.02451	2.5311	3.53786e-13	6.4855e-11	N.A.
comp39350_c0	8.02256	-0.598269	1.16786e-05	0.000154945	N.A.
comp42776_c0	8.02256	-0.598269	1.16786e-05	0.000154945	N.A.
comp42385_c0	8.02256	-0.598269	1.16786e-05	0.000154945	Uncharacterized protein;
comp40062_c0	8.02256	-0.598269	1.16786e-05	0.000154945	N.A.
comp41420_c0	8.02256	-0.598269	1.16786e-05	0.000154945	N.A.
comp1020_c0	8.02256	-0.598269	1.16786e-05	0.000154945	N.A.
comp5260_c0	8.02256	-0.598269	1.16786e-05	0.000154945	N.A.
comp40802_c0	7.98208	-0.63377	1.44592e-05	0.00018404	Metal tolerance protein C3;
comp38805_c0	7.98208	-0.63377	1.44592e-05	0.00018404	N.A.
comp26422_c0	7.98208	-0.63377	1.44592e-05	0.00018404	N.A.
comp34764_c0	7.94042	-0.670194	1.79859e-05	0.000220076	N.A.
comp15614_c0	7.94042	-0.670194	1.79859e-05	0.000220076	N.A.
comp1395_c0	7.94042	-0.670194	1.79859e-05	0.000220076	N.A.
comp26577_c0	7.94042	-0.670194	1.79859e-05	0.000220076	N.A.
comp21765_c0	7.94042	-0.670194	1.79859e-05	0.000220076	N.A.
comp1893_c0	7.89753	-0.707592	2.24824e-05	0.000263924	N.A.
comp11881_c0	7.89753	-0.707592	2.24824e-05	0.000263924	N.A.
comp27618_c0	7.89753	-0.707592	2.24824e-05	0.000263924	N.A.
comp22415_c1	7.89753	-0.707592	2.24824e-05	0.000263924	N.A.
comp44904_c0	7.89753	-0.707592	2.24824e-05	0.000263924	N.A.
comp27471_c1	7.89753	-0.707592	2.24824e-05	0.000263924	N.A.
comp24758_c0	7.89753	-0.707592	2.24824e-05	0.000263924	N.A.
comp45567_c0	7.89753	-0.707592	2.24824e-05	0.000263924	ELMO domain-containing protein 2;
comp19479_c0	7.89753	-0.707592	2.24824e-05	0.000263924	N.A.
comp42355_c0	7.89753	-0.707592	2.24824e-05	0.000263924	Uncharacterized protein;
comp25087_c0	7.89753	-0.707592	2.24824e-05	0.000263924	N.A.
comp1210_c0	7.85333	-0.746017	2.82471e-05	0.000317347	CBL-interacting protein kinase 18;
comp40204_c0	7.85333	-0.746017	2.82471e-05	0.000317347	N.A.
comp30044_c0	7.85333	-0.746017	2.82471e-05	0.000317347	N.A.
comp6004_c0	7.85333	-0.746017	2.82471e-05	0.000317347	N.A.
comp40733_c0	7.85333	-0.746017	2.82471e-05	0.000317347	N.A.
comp4245_c0	7.85333	-0.746017	2.82471e-05	0.000317347	N.A.
comp2240_c0	7.85333	-0.746017	2.82471e-05	0.000317347	Putative uncharacterized protein Sb01g045590;
comp13635_c0	7.85333	-0.746017	2.82471e-05	0.000317347	Uncharacterized protein;
comp17666_c0	7.85333	-0.746017	2.82471e-05	0.000317347	N.A.
comp16900_c0	7.85333	-0.746017	2.82471e-05	0.000317347	N.A.
comp40696_c0	7.85333	-0.746017	2.82471e-05	0.000317347	N.A.
comp37983_c0	7.83762	2.34917	1.19479e-12	1.95219e-10	Copper ion binding protein;
comp27531_c0	7.83679	3.25743	6.32194e-14	1.41838e-11	N.A.
comp22385_c0	7.80773	-0.785528	3.56805e-05	0.000385032	N.A.
comp10107_c0	7.80773	-0.785528	3.56805e-05	0.000385032	N.A.
comp43989_c0	7.80773	-0.785528	3.56805e-05	0.000385032	N.A.
comp13840_c0	7.80773	-0.785528	3.56805e-05	0.000385032	N.A.
comp28588_c0	7.80773	-0.785528	3.56805e-05	0.000385032	N.A.
comp26525_c0	7.80773	-0.785528	3.56805e-05	0.000385032	N.A.
comp42506_c0	7.80773	-0.785528	3.56805e-05	0.000385032	Putative uncharacterized protein;
comp21582_c0	7.80773	-0.785528	3.56805e-05	0.000385032	N.A.
comp503_c0	7.80773	-0.785528	3.56805e-05	0.000385032	N.A.
comp31568_c0	7.80496	11.649	5.8537e-19	6.06847e-16	Beta-glucosidase 31;
comp26491_c0	7.79707	3.77129	6.5042e-15	2.05834e-12	Uncharacterized protein;
comp13610_c0	7.78055	6.36165	7.29514e-18	5.34929e-15	Putative uncharacterized protein Sb07g005300;
comp13382_c0	7.77743	2.2907	1.79378e-12	2.79422e-10	Stress-inducible membrane pore protein;
comp41122_c0	7.76063	-0.826187	4.53239e-05	0.000472803	N.A.
comp5189_c0	7.76063	-0.826187	4.53239e-05	0.000472803	Uncharacterized protein;
comp8781_c0	7.76063	-0.826187	4.53239e-05	0.000472803	Os03g0425900 protein;
comp45519_c0	7.76063	-0.826187	4.53239e-05	0.000472803	N.A.
comp25360_c0	7.76063	-0.826187	4.53239e-05	0.000472803	N.A.
comp21484_c0	7.76063	-0.826187	4.53239e-05	0.000472803	N.A.
comp40596_c0	7.76063	-0.826187	4.53239e-05	0.000472803	N.A.
comp25160_c0	7.76063	-0.826187	4.53239e-05	0.000472803	N.A.
comp25076_c0	7.76063	-0.826187	4.53239e-05	0.000472803	N.A.
comp4732_c0	7.76063	-0.826187	4.53239e-05	0.000472803	N.A.
comp39710_c0	7.76063	-0.826187	4.53239e-05	0.000472803	N.A.
comp43263_c0	7.76063	-0.826187	4.53239e-05	0.000472803	N.A.
comp4776_c0	7.71195	-0.868065	5.79138e-05	0.000574628	N.A.
comp19588_c0	7.71195	-0.868065	5.79138e-05	0.000574628	N.A.
comp42197_c0	7.71195	-0.868065	5.79138e-05	0.000574628	N.A.
comp39145_c0	7.71195	-0.868065	5.79138e-05	0.000574628	N.A.
comp28095_c0	7.71195	-0.868065	5.79138e-05	0.000574628	N.A.
comp40221_c0	7.71195	-0.868065	5.79138e-05	0.000574628	N.A.
comp3167_c0	7.71195	-0.868065	5.79138e-05	0.000574628	N.A.
comp3224_c0	7.71195	-0.868065	5.79138e-05	0.000574628	N.A.
comp26948_c0	7.71195	-0.868065	5.79138e-05	0.000574628	N.A.
comp2679_c0	7.71195	-0.868065	5.79138e-05	0.000574628	N.A.
comp41526_c0	7.71195	-0.868065	5.79138e-05	0.000574628	N.A.
comp30373_c0	7.71195	-0.868065	5.79138e-05	0.000574628	N.A.
comp43151_c0	7.71195	-0.868065	5.79138e-05	0.000574628	N.A.
comp38069_c0	7.68972	2.2056	3.16821e-12	4.45089e-10	Os09g0127700 protein;
comp19805_c0	7.67972	4.05405	2.79744e-15	9.66692e-13	Os02g0773200 protein;
comp42483_c0	7.66157	-0.911237	7.44607e-05	0.000706496	N.A.
comp48787_c0	7.66157	-0.911237	7.44607e-05	0.000706496	Endosperm specific protein-like;
comp41085_c0	7.66157	-0.911237	7.44607e-05	0.000706496	N.A.
comp47090_c0	7.66157	-0.911237	7.44607e-05	0.000706496	Chloroplast ALBL;
comp19525_c0	7.66157	-0.911237	7.44607e-05	0.000706496	Uncharacterized protein;
comp42063_c0	7.66157	-0.911237	7.44607e-05	0.000706496	N.A.
comp43600_c0	7.66157	-0.911237	7.44607e-05	0.000706496	Uncharacterized protein;
comp41299_c0	7.66157	-0.911237	7.44607e-05	0.000706496	N.A.
comp46752_c0	7.66157	-0.911237	7.44607e-05	0.000706496	OSJNBa0088K19.14 protein;
comp17925_c0	7.66157	-0.911237	7.44607e-05	0.000706496	N.A.
comp45700_c0	7.66157	-0.911237	7.44607e-05	0.000706496	N.A.
comp17912_c0	7.60937	-0.955786	9.63608e-05	0.000869159	Putative uncharacterized protein;
comp44158_c0	7.60937	-0.955786	9.63608e-05	0.000869159	N.A.
comp41388_c0	7.60937	-0.955786	9.63608e-05	0.000869159	Uncharacterized protein;
comp40073_c0	7.60937	-0.955786	9.63608e-05	0.000869159	N.A.
comp39893_c0	7.60937	-0.955786	9.63608e-05	0.000869159	N.A.
comp10549_c0	7.60937	-0.955786	9.63608e-05	0.000869159	N.A.
comp21543_c0	7.60937	-0.955786	9.63608e-05	0.000869159	N.A.
comp45071_c0	7.60937	-0.955786	9.63608e-05	0.000869159	Chloroplast ALBL;
comp40078_c0	7.60937	-0.955786	9.63608e-05	0.000869159	N.A.
comp18102_c0	7.60112	3.5783	2.45087e-14	6.19183e-12	Patellin-5;
comp45573_c0	7.55521	-1.0018	9.63608e-05	0.000869159	DNA-directed RNA polymerase;
comp2581_c0	7.55521	-1.0018	9.63608e-05	0.000869159	Uncharacterized protein;
comp39387_c0	7.55521	-1.0018	9.63608e-05	0.000869159	N.A.
comp42891_c0	7.55521	-1.0018	9.63608e-05	0.000869159	N.A.
comp46419_c0	7.55521	-1.0018	9.63608e-05	0.000869159	Os01g0589200 protein;
comp40466_c0	7.55521	-1.0018	9.63608e-05	0.000869159	N.A.
comp1821_c0	7.55521	-1.0018	9.63608e-05	0.000869159	N.A.
comp46269_c0	7.55521	-1.0018	9.63608e-05	0.000869159	N.A.
comp26613_c0	7.55521	-1.0018	9.63608e-05	0.000869159	N.A.
comp9203_c0	7.55521	-1.0018	9.63608e-05	0.000869159	N.A.
comp24780_c0	7.55521	-1.0018	9.63608e-05	0.000869159	Os08g0501700 protein (Fragment);
comp42532_c0	7.55521	-1.0018	9.63608e-05	0.000869159	N.A.
comp21317_c0	7.55521	-1.0018	9.63608e-05	0.000869159	N.A.
comp21331_c0	7.55521	-1.0018	9.63608e-05	0.000869159	N.A.
comp45701_c0	7.55521	-1.0018	9.63608e-05	0.000869159	N.A.
comp7627_c0	7.55521	-1.0018	9.63608e-05	0.000869159	Uncharacterized protein;
comp24375_c0	7.55521	-1.0018	9.63608e-05	0.000869159	N.A.
comp20027_c0	7.55521	-1.0018	9.63608e-05	0.000869159	N.A.
comp26192_c0	7.51964	4.87001	3.12809e-16	1.34347e-13	Os08g0529300 protein;
comp7609_c0	7.50985	7.33015	1.24055e-17	8.47631e-15	Transferase family protein;
comp2264_c0	7.49893	-1.04939	0.000125561	0.00107884	N.A.
comp40684_c0	7.49893	-1.04939	0.000125561	0.00107884	N.A.
comp46613_c0	7.49893	-1.04939	0.000125561	0.00107884	Putative uncharacterized protein Sb02g021480;
comp44267_c0	7.49893	-1.04939	0.000125561	0.00107884	N.A.
comp3337_c1	7.49893	-1.04939	0.000125561	0.00107884	N.A.
comp44781_c0	7.49893	-1.04939	0.000125561	0.00107884	N.A.
comp47423_c0	7.49893	-1.04939	0.000125561	0.00107884	N.A.
comp17015_c0	7.49893	-1.04939	0.000125561	0.00107884	N.A.
comp41369_c0	7.49893	-1.04939	0.000125561	0.00107884	N.A.
comp41001_c0	7.49893	-1.04939	0.000125561	0.00107884	N.A.
comp44511_c0	7.49893	-1.04939	0.000125561	0.00107884	N.A.
comp30995_c0	7.49893	-1.04939	0.000125561	0.00107884	N.A.
comp46018_c0	7.49893	-1.04939	0.000125561	0.00107884	Os08g0169700 protein;
comp24553_c1	7.49893	-1.04939	0.000125561	0.00107884	OSJNBa0053K19.25 protein;
comp42904_c0	7.49893	-1.04939	0.000125561	0.00107884	N.A.
comp44472_c0	7.49893	-1.04939	0.000125561	0.00107884	N.A.
comp17919_c1	7.49893	-1.04939	0.000125561	0.00107884	N.A.
comp42311_c0	7.49893	-1.04939	0.000125561	0.00107884	N.A.
comp42763_c0	7.49893	-1.04939	0.000125561	0.00107884	N.A.
comp40793_c0	7.49893	-1.04939	0.000125561	0.00107884	N.A.
comp20663_c0	7.49893	-1.04939	0.000125561	0.00107884	N.A.
comp16363_c0	7.49893	-1.04939	0.000125561	0.00107884	SAUR16-auxin-responsive SAUR family member;
comp29282_c0	7.4438	1.96777	1.54139e-11	1.69745e-09	Os08g0133100 protein;
comp26319_c0	7.44037	-1.09865	0.000164799	0.00132509	N.A.
comp30365_c0	7.44037	-1.09865	0.000164799	0.00132509	N.A.
comp44621_c0	7.44037	-1.09865	0.000164799	0.00132509	N.A.
comp3066_c0	7.44037	-1.09865	0.000164799	0.00132509	N.A.
comp17738_c0	7.44037	-1.09865	0.000164799	0.00132509	N.A.
comp16918_c0	7.44037	-1.09865	0.000164799	0.00132509	N.A.
comp49273_c0	7.44037	-1.09865	0.000164799	0.00132509	Uncharacterized protein;
comp40137_c0	7.44037	-1.09865	0.000164799	0.00132509	N.A.
comp43908_c0	7.44037	-1.09865	0.000164799	0.00132509	C-5 cytosine-specific DNA methylase family protein, expressed;
comp7273_c0	7.44037	-1.09865	0.000164799	0.00132509	N.A.
comp20102_c0	7.44037	-1.09865	0.000164799	0.00132509	N.A.
comp24473_c0	7.44037	-1.09865	0.000164799	0.00132509	N.A.
comp44779_c0	7.44037	-1.09865	0.000164799	0.00132509	N.A.
comp40558_c0	7.44037	-1.09865	0.000164799	0.00132509	N.A.
comp44910_c0	7.44037	-1.09865	0.000164799	0.00132509	Uncharacterized protein;
comp51882_c0	7.44037	-1.09865	0.000164799	0.00132509	N.A.
comp43741_c0	7.44037	-1.09865	0.000164799	0.00132509	N.A.
comp33890_c0	7.43601	3.81374	1.45317e-14	4.00809e-12	PH01B001I13.11 protein;
comp15206_c0	7.40148	1.92696	2.00004e-11	2.11722e-09	Uncharacterized protein;
comp34016_c0	7.37987	2.80996	1.29585e-12	2.09454e-10	Uncharacterized protein;
comp29023_c0	7.37933	-1.14972	0.00021796	0.00165934	N.A.
comp43684_c0	7.37933	-1.14972	0.00021796	0.00165934	N.A.
comp21441_c0	7.37933	-1.14972	0.00021796	0.00165934	N.A.
comp45692_c0	7.37933	-1.14972	0.00021796	0.00165934	N.A.
comp43637_c0	7.37933	-1.14972	0.00021796	0.00165934	Uncharacterized protein;
comp22446_c0	7.37933	-1.14972	0.00021796	0.00165934	N.A.
comp39395_c0	7.37933	-1.14972	0.00021796	0.00165934	N.A.
comp43769_c0	7.37933	-1.14972	0.00021796	0.00165934	Os09g0321200 protein;
comp43016_c0	7.37933	-1.14972	0.00021796	0.00165934	N.A.
comp50553_c0	7.37933	-1.14972	0.00021796	0.00165934	Putative uncharacterized protein Sb09g023410;
comp19668_c1	7.37933	-1.14972	0.00021796	0.00165934	Uncharacterized protein;
comp5751_c0	7.37933	-1.14972	0.00021796	0.00165934	N.A.
comp41841_c0	7.37933	-1.14972	0.00021796	0.00165934	N.A.
comp47022_c0	7.37933	-1.14972	0.00021796	0.00165934	N.A.
comp3801_c0	7.37933	-1.14972	0.00021796	0.00165934	N.A.
comp39316_c0	7.37933	-1.14972	0.00021796	0.00165934	N.A.
comp41252_c0	7.37933	-1.14972	0.00021796	0.00165934	N.A.
comp40190_c0	7.37933	-1.14972	0.00021796	0.00165934	N.A.
comp45932_c0	7.37933	-1.14972	0.00021796	0.00165934	N.A.
comp8422_c0	7.37933	-1.14972	0.00021796	0.00165934	N.A.
comp43861_c0	7.37933	-1.14972	0.00021796	0.00165934	N.A.
comp40540_c0	7.37933	-1.14972	0.00021796	0.00165934	N.A.
comp46395_c0	7.37933	-1.14972	0.00021796	0.00165934	Os04g0389000 protein (Fragment);
comp37173_c0	7.37933	-1.14972	0.00021796	0.00165934	N.A.
comp11708_c0	7.37933	-1.14972	0.00021796	0.00165934	N.A.
comp43765_c0	7.37933	-1.14972	0.00021796	0.00165934	Uncharacterized protein;
comp9695_c0	7.37933	-1.14972	0.00021796	0.00165934	N.A.
comp13223_c0	7.37933	-1.14972	0.00021796	0.00165934	N.A.
comp54241_c0	7.37933	-1.14972	0.00021796	0.00165934	Putative uncharacterized protein Sb08g009530;
comp40923_c0	7.37933	-1.14972	0.00021796	0.00165934	N.A.
comp844_c0	7.37933	-1.14972	0.00021796	0.00165934	N.A.
comp39655_c0	7.37933	-1.14972	0.00021796	0.00165934	N.A.
comp33931_c2	7.35856	9.70072	1.40806e-17	9.40706e-15	Hydrophobic protein LTI6B;
comp34640_c4	7.34042	3.32217	1.38554e-13	2.8927e-11	Heat stress transcription factor C-2b;
comp50224_c0	7.31559	-1.20272	0.000290613	0.0020867	Uncharacterized protein;
comp45817_c0	7.31559	-1.20272	0.000290613	0.0020867	N.A.
comp40938_c0	7.31559	-1.20272	0.000290613	0.0020867	N.A.
comp7007_c0	7.31559	-1.20272	0.000290613	0.0020867	N.A.
comp20786_c0	7.31559	-1.20272	0.000290613	0.0020867	N.A.
comp19265_c0	7.31559	-1.20272	0.000290613	0.0020867	N.A.
comp12700_c0	7.31559	-1.20272	0.000290613	0.0020867	N.A.
comp19821_c0	7.31559	-1.20272	0.000290613	0.0020867	N.A.
comp40903_c0	7.31559	-1.20272	0.000290613	0.0020867	N.A.
comp22064_c0	7.31559	-1.20272	0.000290613	0.0020867	N.A.
comp40835_c0	7.31559	-1.20272	0.000290613	0.0020867	N.A.
comp19847_c0	7.31559	-1.20272	0.000290613	0.0020867	N.A.
comp12666_c0	7.31559	-1.20272	0.000290613	0.0020867	N.A.
comp42927_c0	7.31559	-1.20272	0.000290613	0.0020867	N.A.
comp28657_c1	7.31559	-1.20272	0.000290613	0.0020867	N.A.
comp1613_c0	7.31559	-1.20272	0.000290613	0.0020867	N.A.
comp43783_c0	7.31559	-1.20272	0.000290613	0.0020867	N.A.
comp14297_c0	7.31559	-1.20272	0.000290613	0.0020867	N.A.
comp4938_c0	7.31559	-1.20272	0.000290613	0.0020867	N.A.
comp22141_c0	7.31559	-1.20272	0.000290613	0.0020867	N.A.
comp42760_c0	7.31559	-1.20272	0.000290613	0.0020867	Uncharacterized protein (Fragment);
comp3573_c0	7.31559	-1.20272	0.000290613	0.0020867	N.A.
comp42498_c0	7.31559	-1.20272	0.000290613	0.0020867	N.A.
comp43412_c0	7.31559	-1.20272	0.000290613	0.0020867	N.A.
comp23375_c0	7.26652	1.79706	4.78666e-11	4.4553e-09	N.A.
comp39744_c0	7.24891	-1.25782	0.000390825	0.00264873	N.A.
comp42974_c0	7.24891	-1.25782	0.000390825	0.00264873	N.A.
comp24396_c0	7.24891	-1.25782	0.000390825	0.00264873	N.A.
comp44902_c0	7.24891	-1.25782	0.000390825	0.00264873	Os02g0781900 protein;
comp18785_c0	7.24891	-1.25782	0.000390825	0.00264873	N.A.
comp40706_c0	7.24891	-1.25782	0.000390825	0.00264873	Seed maturation protein;
comp21195_c0	7.24891	-1.25782	0.000390825	0.00264873	60S ribosomal protein L4;
comp22113_c0	7.24891	-1.25782	0.000390825	0.00264873	N.A.
comp3234_c0	7.24891	-1.25782	0.000390825	0.00264873	N.A.
comp48182_c0	7.24891	-1.25782	0.000390825	0.00264873	Targeting protein for Xklp2 containing protein, expressed;
comp41768_c0	7.24891	-1.25782	0.000390825	0.00264873	N.A.
comp16031_c1	7.24891	-1.25782	0.000390825	0.00264873	Putative uncharacterized protein Sb01g032380;
comp41781_c0	7.24891	-1.25782	0.000390825	0.00264873	N.A.
comp43348_c0	7.24891	-1.25782	0.000390825	0.00264873	N.A.
comp22464_c0	7.24891	-1.25782	0.000390825	0.00264873	N.A.
comp25102_c0	7.24891	-1.25782	0.000390825	0.00264873	N.A.
comp46882_c0	7.24891	-1.25782	0.000390825	0.00264873	Os02g0470600 protein;
comp46115_c0	7.24891	-1.25782	0.000390825	0.00264873	N.A.
comp45361_c0	7.24891	-1.25782	0.000390825	0.00264873	Os08g0104800 protein;
comp11640_c0	7.24891	-1.25782	0.000390825	0.00264873	N.A.
comp21950_c1	7.24891	-1.25782	0.000390825	0.00264873	Putative uncharacterized protein Sb01g049720;
comp42654_c0	7.24891	-1.25782	0.000390825	0.00264873	N.A.
comp2004_c1	7.24891	-1.25782	0.000390825	0.00264873	N.A.
comp22067_c0	7.24891	-1.25782	0.000390825	0.00264873	N.A.
comp14887_c0	7.24891	-1.25782	0.000390825	0.00264873	N.A.
comp47817_c0	7.24891	-1.25782	0.000390825	0.00264873	N.A.
comp32888_c0	7.24602	2.67942	3.13388e-12	4.42333e-10	Pyruvate decarboxylase isozyme 1;
comp7754_c0	7.23402	6.65349	9.67035e-17	4.92762e-14	Late embryogenesis abundant protein D-34;
comp29625_c0	7.17978	2.61493	4.82347e-12	6.33244e-10	N.A.
comp40516_c0	7.17899	-1.31518	0.000530405	0.00336739	Pyruvate decarboxylase isozyme 1;
comp24609_c0	7.17899	-1.31518	0.000530405	0.00336739	N.A.
comp40495_c0	7.17899	-1.31518	0.000530405	0.00336739	N.A.
comp20128_c0	7.17899	-1.31518	0.000530405	0.00336739	N.A.
comp46411_c0	7.17899	-1.31518	0.000530405	0.00336739	Kinesin motor domain containing protein, expressed;
comp27380_c0	7.17899	-1.31518	0.000530405	0.00336739	N.A.
comp45894_c0	7.17899	-1.31518	0.000530405	0.00336739	N.A.
comp40117_c0	7.17899	-1.31518	0.000530405	0.00336739	N.A.
comp31400_c1	7.17899	-1.31518	0.000530405	0.00336739	N.A.
comp4904_c0	7.17899	-1.31518	0.000530405	0.00336739	Os03g0680566 protein;
comp46098_c0	7.17899	-1.31518	0.000530405	0.00336739	N.A.
comp48038_c0	7.17899	-1.31518	0.000530405	0.00336739	H0823A09.7 protein;
comp39739_c0	7.17899	-1.31518	0.000530405	0.00336739	N.A.
comp43454_c0	7.17899	-1.31518	0.000530405	0.00336739	N.A.
comp28604_c0	7.17899	-1.31518	0.000530405	0.00336739	N.A.
comp2204_c0	7.17899	-1.31518	0.000530405	0.00336739	N.A.
comp11819_c0	7.17899	-1.31518	0.000530405	0.00336739	N.A.
comp47126_c0	7.17899	-1.31518	0.000530405	0.00336739	N.A.
comp42655_c0	7.17899	-1.31518	0.000530405	0.00336739	Kinase domain containing protein;
comp51715_c0	7.17899	-1.31518	0.000530405	0.00336739	Uncharacterized protein;
comp41386_c0	7.17899	-1.31518	0.000530405	0.00336739	N.A.
comp2963_c0	7.17899	-1.31518	0.000530405	0.00336739	N.A.
comp32959_c2	7.17899	-1.31518	0.000530405	0.00336739	N.A.
comp24740_c0	7.17899	-1.31518	0.000530405	0.00336739	N.A.
comp40604_c0	7.17899	-1.31518	0.000530405	0.00336739	N.A.
comp32998_c0	7.17899	-1.31518	0.000530405	0.00336739	N.A.
comp49111_c0	7.17899	-1.31518	0.000530405	0.00336739	Uncharacterized protein;
comp10321_c0	7.10552	-1.37501	0.000726851	0.00435129	N.A.
comp26874_c0	7.10552	-1.37501	0.000726851	0.00435129	N.A.
comp45985_c0	7.10552	-1.37501	0.000726851	0.00435129	N.A.
comp41716_c0	7.10552	-1.37501	0.000726851	0.00435129	N.A.
comp26815_c0	7.10552	-1.37501	0.000726851	0.00435129	N.A.
comp46247_c0	7.10552	-1.37501	0.000726851	0.00435129	N.A.
comp43868_c0	7.10552	-1.37501	0.000726851	0.00435129	N.A.
comp46986_c0	7.10552	-1.37501	0.000726851	0.00435129	Protein kinase domain containing protein;
comp39817_c0	7.10552	-1.37501	0.000726851	0.00435129	N.A.
comp46660_c0	7.10552	-1.37501	0.000726851	0.00435129	Os01g0605500 protein;
comp42391_c0	7.10552	-1.37501	0.000726851	0.00435129	N.A.
comp42370_c0	7.10552	-1.37501	0.000726851	0.00435129	Uncharacterized protein;
comp4168_c0	7.10552	-1.37501	0.000726851	0.00435129	Putative uncharacterized protein Sb02g025885 (Fragment);
comp44118_c0	7.10552	-1.37501	0.000726851	0.00435129	N.A.
comp49046_c0	7.10552	-1.37501	0.000726851	0.00435129	Os05g0588850 protein;
comp46113_c0	7.10552	-1.37501	0.000726851	0.00435129	N.A.
comp42607_c0	7.10552	-1.37501	0.000726851	0.00435129	Uncharacterized protein;
comp3153_c0	7.10552	-1.37501	0.000726851	0.00435129	N.A.
comp42661_c0	7.10552	-1.37501	0.000726851	0.00435129	Anther-specific proline-rich protein APG;
comp16960_c0	7.10552	-1.37501	0.000726851	0.00435129	N.A.
comp1405_c0	7.10552	-1.37501	0.000726851	0.00435129	Os01g0872700 protein;
comp38685_c0	7.10552	-1.37501	0.000726851	0.00435129	Uncharacterized protein;
comp9650_c0	7.10552	-1.37501	0.000726851	0.00435129	N.A.
comp41289_c0	7.10552	-1.37501	0.000726851	0.00435129	N.A.
comp43150_c0	7.10552	-1.37501	0.000726851	0.00435129	N.A.
comp51410_c0	7.10552	-1.37501	0.000726851	0.00435129	N.A.
comp41441_c0	7.10552	-1.37501	0.000726851	0.00435129	N.A.
comp19455_c0	7.10552	-1.37501	0.000726851	0.00435129	N.A.
comp25851_c0	7.05658	1.59581	1.81492e-10	1.44732e-08	Putative uncharacterized protein Sb07g014476 (Fragment);
comp28380_c0	7.01708	1.55806	2.39656e-10	1.81031e-08	N.A.
comp16897_c1	6.96976	2.95945	1.62193e-12	2.5664e-10	Nitrate reductase;
comp7425_c0	6.96455	11.2301	1.75055e-16	8.09669e-14	Dehydrin COR410;
comp19161_c0	6.91762	1.46319	4.28161e-10	3.01458e-08	N.A.
comp33523_c0	6.90697	4.71626	1.08922e-14	3.1187e-12	Putative uncharacterized protein Sb09g027710;
comp26287_c0	6.89332	2.33686	3.13673e-11	3.13298e-09	N.A.
comp24232_c0	6.84664	2.2917	4.24868e-11	4.05499e-09	Aberrant pollen transmission 1;
comp30977_c0	6.82754	2.27323	4.71067e-11	4.39819e-09	Putative bZIP transcription factor superfamily protein;
comp22636_c0	6.79505	9.09627	6.65747e-16	2.59935e-13	Os01g0786800 protein (Fragment);
comp35700_c0	6.7855	9.10394	7.24675e-16	2.79316e-13	Dehydrin-/LEA group 2-like protein;
comp7223_c0	6.78187	6.43892	1.87025e-15	6.77436e-13	Os01g0225000 protein;
comp34361_c0	6.77468	5.02725	9.34348e-15	2.75395e-12	PseudoARR-B transcription factor (Fragment);
comp23579_c0	6.77368	2.22118	6.69795e-11	6.08196e-09	Os01g0268300 protein;
comp32605_c0	6.74015	6.82895	1.98025e-15	7.0874e-13	DRE binding factor;
comp25640_c1	6.73492	1.28957	1.33572e-09	7.96766e-08	N.A.
comp11196_c0	6.71531	1.27099	1.52845e-09	9.04554e-08	Os08g0560300 protein;
comp18693_c0	6.67527	1.23309	2.01254e-09	1.14593e-07	N.A.
comp36211_c0	6.66651	5.65066	7.04116e-15	2.16006e-12	Late embryogenesis abundant protein, group 3;
comp38776_c0	6.66508	1.22345	2.01254e-09	1.14593e-07	N.A.
comp30206_c0	6.66508	1.22345	2.01254e-09	1.14593e-07	Uncharacterized protein;
comp32955_c2	6.65483	1.21375	2.15843e-09	1.21747e-07	N.A.
comp36494_c0	6.62635	5.49162	1.13092e-14	3.17758e-12	Predicted protein;
comp38614_c0	6.61305	1.17427	2.87003e-09	1.54909e-07	Uncharacterized protein;
comp27440_c0	6.60241	1.16423	3.08589e-09	1.65373e-07	OSJNBa0006B20.9 protein;
comp28910_c0	6.59748	6.06491	6.93072e-15	2.14809e-12	Os10g0544600 protein;
comp28406_c0	6.58593	4.40002	9.42086e-14	2.02306e-11	Xylanase inhibitor;
comp32097_c0	6.58218	2.5824	2.05941e-11	2.17243e-09	N.A.
comp5060_c0	6.57074	4.38508	1.04738e-13	2.2175e-11	RNA binding protein;
comp12518_c1	6.57002	1.13367	3.84822e-09	1.97766e-07	Uncharacterized protein;
comp22362_c0	6.55562	5.48275	1.64251e-14	4.40896e-12	Cytidine/deoxycytidylate deaminase family protein;
comp31842_c0	6.54802	1.11293	4.14663e-09	2.10227e-07	H0512B01.8 protein;
comp30183_c0	6.54802	1.11293	4.14663e-09	2.10227e-07	Glucan endo-1,3-beta-glucosidase 7, putative, expressed;
comp30447_c0	6.53502	2.5367	2.81873e-11	2.86291e-09	Uncharacterized protein;
comp22027_c0	6.51775	1.97471	3.42014e-10	2.49571e-08	Carbonyl reductase 3;
comp23915_c0	6.51437	1.08124	5.20571e-09	2.53244e-07	Uncharacterized protein;
comp15445_c0	6.50298	1.07052	5.6223e-09	2.72188e-07	N.A.
comp17203_c0	6.49976	1.95744	3.88441e-10	2.7805e-08	N.A.
comp37667_c0	6.49039	2.49349	3.78262e-11	3.69223e-09	N.A.
comp29027_c0	6.47992	1.04883	6.56996e-09	3.12037e-07	Vacuolar monosaccharide symporter 1;
comp26507_c0	6.44992	5.31763	3.72315e-14	8.95463e-12	Putative uncharacterized protein Sb02g034710;
comp26070_c0	6.44463	1.01567	7.69628e-09	3.5873e-07	Expressed protein;
comp31400_c0	6.43267	1.00444	8.33781e-09	3.82699e-07	H0515C11.6 protein;
comp16826_c1	6.43267	1.00444	8.33781e-09	3.82699e-07	Ubiquitin-protein ligase/ zinc ion binding protein;
comp30696_c0	6.40491	3.11375	4.46239e-12	5.96254e-10	Hypothetical_protein;
comp10499_c0	6.38382	0.958619	1.15607e-08	4.95809e-07	Uncharacterized protein;
comp8080_c0	6.35876	0.935143	1.36688e-08	5.69955e-07	N.A.
comp27409_c0	6.35876	0.935143	1.36688e-08	5.69955e-07	Retrotransposon protein, putative, unclassified;
comp21882_c0	6.35723	3.3215	2.62253e-12	3.79056e-10	Uncharacterized protein;
comp39367_c0	6.34606	0.923258	1.48786e-08	6.11916e-07	OSJNBa0083N12.6 protein;
comp24067_c0	6.34046	1.80485	1.04169e-09	6.45718e-08	N.A.
comp17396_c0	6.33326	0.911273	1.48786e-08	6.11916e-07	N.A.
comp9964_c0	6.30729	0.886996	1.76677e-08	7.12011e-07	Putative uncharacterized protein Sb04g009130;
comp37921_c0	6.30638	1.77228	1.32216e-09	7.90248e-08	N.A.
comp7292_c0	6.30456	7.80033	2.12117e-14	5.45049e-12	Putative uncharacterized protein Sb06g023560;
comp38722_c0	6.29413	0.874701	1.92741e-08	7.65462e-07	N.A.
comp30085_c0	6.28086	3.46294	2.24026e-12	3.40157e-10	Os06g0127800 protein;
comp7768_c0	6.26255	7.48209	3.00336e-14	7.46224e-12	OSJNBb0072M01.18 protein;
comp23102_c1	6.25183	3.78832	1.02062e-12	1.71419e-10	Nitrate reductase;
comp23025_c0	6.21313	7.74989	4.02453e-14	9.60265e-12	Pepsin A;
comp29178_c0	6.15695	3.8444	2.34858e-12	3.523e-10	Uncharacterized protein;
comp17673_c0	6.14976	3.11952	1.02502e-11	1.16728e-09	Uncharacterized protein;
comp2366_c0	6.14087	0.731926	4.81019e-08	1.68351e-06	Auxin transport protein BIG;
comp40184_c0	6.09608	0.690361	6.43807e-08	2.14346e-06	Putative uncharacterized protein Sb03g026150;
comp39209_c0	6.08083	0.676231	7.10863e-08	2.32298e-06	Kelch repeat-containing F-box family protein-like;
comp37153_c0	6.04779	3.8726	3.41057e-12	4.72513e-10	Os08g0104400 protein;
comp29456_c0	6.01669	2.03746	7.64657e-10	4.98669e-08	Os09g0101800 protein;
comp33900_c0	5.99045	8.57768	1.49224e-13	3.09397e-11	Os09g0484900 protein;
comp37550_c0	5.98585	2.39966	2.04333e-10	1.58735e-08	N.A.
comp18455_c0	5.96936	0.573172	1.31616e-07	3.84165e-06	Os06g0298200 protein;
comp38151_c0	5.93586	0.542296	1.6303e-07	4.58497e-06	N.A.
comp38122_c0	5.93586	0.542296	1.6303e-07	4.58497e-06	N.A.
comp38522_c0	5.93586	0.542296	1.6303e-07	4.58497e-06	N.A.
comp34764_c3	5.9122	1.39791	1.43754e-08	5.95292e-07	N.A.
comp29487_c1	5.90156	0.510732	1.81762e-07	5.04104e-06	N.A.
comp34934_c0	5.87519	4.62331	2.20671e-12	3.36765e-10	Os11g0234200 protein;
comp32688_c0	5.87239	4.40076	2.37782e-12	3.53426e-10	Glycoprotein;
comp24233_c0	5.86643	0.478449	2.26746e-07	6.04335e-06	Dehydrin;
comp38202_c0	5.86643	0.478449	2.26746e-07	6.04335e-06	N.A.
comp34640_c1	5.83957	6.29369	7.36439e-13	1.27979e-10	Heat shock factor protein 3;
comp35617_c0	5.82921	8.53744	4.46496e-13	8.038e-11	PH01B019A14.9 protein;
comp9892_c0	5.81208	0.4286	3.18927e-07	8.0236e-06	N.A.
comp25493_c0	5.80771	1.838	2.90443e-09	1.56485e-07	N.A.
comp27809_c0	5.80075	4.55056	3.62449e-12	4.97565e-10	N.A.
comp19064_c0	5.80054	2.99624	5.20429e-11	4.78477e-09	Uncharacterized protein;
comp40067_c0	5.79909	1.29133	2.88696e-08	1.08222e-06	Os10g0134700 protein;
comp30034_c0	5.78491	4.84013	2.39818e-12	3.53426e-10	Uncharacterized protein;
comp31505_c0	5.78101	1.8126	3.33791e-09	1.76054e-07	Putative uncharacterized protein;
comp13459_c0	5.77467	0.394363	4.03028e-07	9.78727e-06	Cytokinin-N-glucosyltransferase 1;
comp39979_c0	5.77164	2.19409	7.91006e-10	5.12517e-08	Polyribonucleotide nucleotidyltransferase 2, mitochondrial;
comp32693_c0	5.76937	1.2634	3.52224e-08	1.28823e-06	N.A.
comp18905_c0	5.76066	1.79325	3.84362e-09	1.97766e-07	Thioredoxin;
comp21642_c0	5.76066	1.79325	3.84362e-09	1.97766e-07	Amidase;
comp13053_c0	5.75188	3.1361	4.27599e-11	4.06815e-09	N.A.
comp27804_c0	5.73937	5.17955	2.35539e-12	3.523e-10	Remorin, C-terminal region family protein, expressed;
comp14219_c0	5.73903	1.2349	4.31463e-08	1.52966e-06	N.A.
comp46034_c0	5.73627	0.359278	4.54007e-07	1.08327e-05	Putative uncharacterized protein;
comp18229_c0	5.7329	3.43149	3.84239e-11	3.73843e-09	Tat pathway signal sequence family protein;
comp29487_c0	5.73281	7.11152	1.05027e-12	1.75418e-10	cDNA clone:J013022N21, full insert sequence;
comp39569_c0	5.69682	0.323299	5.78624e-07	1.31091e-05	N.A.
comp17265_c0	5.69682	0.323299	5.78624e-07	1.31091e-05	N.A.
comp5581_c0	5.6908	2.67555	1.99898e-10	1.56097e-08	N.A.
comp33729_c0	5.68699	1.18611	5.69228e-08	1.93808e-06	Cytokinin-N-glucosyltransferase 1;
comp35457_c1	5.68184	8.18148	1.20368e-12	1.95608e-10	OJ000114_01.9 protein;
comp36932_c0	5.67736	4.12917	1.00475e-11	1.14854e-09	Uncharacterized protein;
comp19078_c0	5.65485	1.15601	7.04328e-08	2.30664e-06	N.A.
comp22731_c0	5.64583	10.6342	1.3154e-12	2.11478e-10	Glutathione transferase;
comp43692_c0	5.63554	0.267553	8.42045e-07	1.79967e-05	Uncharacterized protein;
comp38789_c0	5.63554	0.267553	8.42045e-07	1.79967e-05	N.A.
comp27037_c0	5.63301	1.13559	7.56913e-08	2.45872e-06	Uncharacterized protein;
comp34184_c0	5.61459	2.81677	1.74665e-10	1.4003e-08	Uncharacterized protein;
comp15094_c0	5.61084	1.11487	8.75526e-08	2.77364e-06	N.A.
comp27984_c0	5.60745	3.56723	4.56904e-11	4.31961e-09	Peptide chain release factor 2;
comp10500_c0	5.60309	2.03314	2.30522e-09	1.28104e-07	N.A.
comp36337_c0	5.59962	3.55965	4.83786e-11	4.48906e-09	Heat shock protein 70 (Fragment);
comp26876_c0	5.59609	7.60139	2.26483e-12	3.4216e-10	N.A.
comp3105_c0	5.59319	0.229127	1.09006e-06	2.22481e-05	N.A.
comp21086_c0	5.58295	7.40629	2.52958e-12	3.69171e-10	NAC domain-containing protein 48;
comp22730_c0	5.57568	3.85249	2.77991e-11	2.84827e-09	3Fe-4S ferredoxin;
comp41325_c0	5.57154	0.209514	1.24339e-06	2.47231e-05	Expressed protein;
comp10102_c0	5.57154	0.209514	1.24339e-06	2.47231e-05	N.A.
comp24874_c0	5.57154	0.209514	1.24339e-06	2.47231e-05	Pentatricopeptide repeat (PPR) superfamily protein;
comp22815_c0	5.57093	2.77475	2.27817e-10	1.7459e-08	Uncharacterized protein;
comp42346_c0	5.56545	1.0725	1.17906e-07	3.52007e-06	Kinesin-4;
comp22587_c0	5.56545	1.0725	1.17906e-07	3.52007e-06	N.A.
comp30335_c0	5.56545	1.0725	1.17906e-07	3.52007e-06	N.A.
comp32648_c1	5.56326	1.60621	1.28417e-08	5.39964e-07	N.A.
comp25459_c0	5.55387	1.06171	1.27192e-07	3.74591e-06	N.A.
comp22791_c0	5.55032	5.87974	5.21433e-12	6.6993e-10	Uncharacterized protein;
comp44070_c0	5.54956	0.189625	1.42078e-06	2.74866e-05	Expressed protein;
comp18483_c0	5.54956	0.189625	1.42078e-06	2.74866e-05	N.A.
comp21424_c0	5.5422	1.05083	1.37288e-07	3.96868e-06	Uncharacterized protein;
comp31512_c0	5.53956	1.58384	1.50929e-08	6.19037e-07	Putative uncharacterized protein;
comp29739_c0	5.53044	1.03987	1.48273e-07	4.22929e-06	N.A.
comp38956_c0	5.52724	0.169451	1.42078e-06	2.74866e-05	N.A.
comp23535_c0	5.52724	0.169451	1.42078e-06	2.74866e-05	N.A.
comp32162_c2	5.51886	2.72469	3.22851e-10	2.37316e-08	N.A.
comp35812_c0	5.50667	6.21599	5.74891e-12	7.23159e-10	N.A.
comp37185_c0	5.50591	3.21182	1.69085e-10	1.36283e-08	N.A.
comp22771_c0	5.50495	7.07384	4.56433e-12	6.07177e-10	Os03g0858100 protein;
comp1421_c0	5.50457	0.148985	1.62639e-06	3.07327e-05	N.A.
comp27656_c0	5.49931	3.33972	1.23721e-10	1.05072e-08	Uncharacterized protein;
comp18919_c0	5.49836	3.20454	1.75346e-10	1.40202e-08	OSJNBb0026E15.10 protein;
comp30694_c1	5.49097	1.53801	1.98729e-08	7.87164e-07	Anthocyanidin 5,3-O-glucosyltransferase;
comp19126_c0	5.48912	1.92475	4.68838e-09	2.31447e-07	N.A.
comp7014_c0	5.48898	5.72561	7.64215e-12	9.04542e-10	Zinc finger AN1 domain-containing stress-associated protein 17;
comp26782_c0	5.48394	9.45957	4.06122e-12	5.49985e-10	D-3-phosphoglycerate dehydrogenase;
comp38946_c0	5.47014	0.983782	2.02954e-07	5.48706e-06	N.A.
comp8773_c0	5.45317	7.7338	5.64983e-12	7.13683e-10	N.A.
comp26777_c0	5.45239	2.19514	2.04342e-09	1.16131e-07	N.A.
comp20696_c0	5.44788	9.84651	4.95152e-12	6.44427e-10	N.A.
comp30694_c3	5.44529	0.960712	2.3834e-07	6.31318e-06	Anthocyanidin 5,3-O-glucosyltransferase;
comp24917_c0	5.44529	0.960712	2.3834e-07	6.31318e-06	NADPH-dependent reductase A1-a;
comp5555_c0	5.43434	0.0857403	2.46727e-06	4.3505e-05	H0201G08.13 protein;
comp30078_c0	5.39428	0.913416	3.04815e-07	7.71514e-06	Os10g0497300 protein;
comp38854_c0	5.38857	1.4417	3.74342e-08	1.35748e-06	N.A.
comp40870_c0	5.38555	0.0419426	3.28997e-06	5.51644e-05	N.A.
comp39901_c0	5.38555	0.0419426	3.28997e-06	5.51644e-05	Os09g0480200 protein;
comp17131_c0	5.37787	2.58947	7.94855e-10	5.13904e-08	Hypothetical_protein;
comp9736_c0	5.37077	1.425	4.2188e-08	1.501e-06	N.A.
comp24082_c0	5.36808	0.889165	3.60365e-07	8.89718e-06	N.A.
comp13442_c0	5.36051	0.019522	3.81109e-06	6.26787e-05	N.A.
comp39055_c0	5.36051	0.019522	3.81109e-06	6.26787e-05	Low phytic acid 1;
comp19212_c0	5.36051	0.019522	3.81109e-06	6.26787e-05	N.A.
comp3348_c0	5.3548	0.876883	3.92242e-07	9.61857e-06	Uncharacterized protein;
comp30595_c0	5.3548	0.876883	3.92242e-07	9.61857e-06	Putative uncharacterized protein Sb10g007695 (Fragment);
comp31222_c0	5.34235	2.5555	9.94729e-10	6.20447e-08	DNA binding protein;
comp16437_c0	5.33504	-0.00326144	4.42441e-06	7.06777e-05	N.A.
comp16451_c0	5.33504	-0.00326144	4.42441e-06	7.06777e-05	CBL-interacting serine/threonine-protein kinase 15;
comp30908_c0	5.33355	6.09881	1.71596e-11	1.86241e-09	Os12g0594000 protein;
comp7442_c0	5.3294	7.98108	1.25159e-11	1.3988e-09	Uncharacterized protein;
comp23714_c0	5.30911	-0.0264199	4.42441e-06	7.06777e-05	N.A.
comp30313_c2	5.30911	-0.0264199	4.42441e-06	7.06777e-05	Putative uncharacterized protein Sb02g040520;
comp19283_c0	5.30911	-0.0264199	4.42441e-06	7.06777e-05	Uncharacterized protein;
comp10509_c0	5.30594	2.5207	1.25127e-09	7.56908e-08	N.A.
comp31182_c0	5.30261	2.86826	4.98752e-10	3.4156e-08	Uncharacterized protein;
comp18134_c0	5.30177	3.58736	1.6685e-10	1.34844e-08	Uncharacterized protein;
comp27208_c0	5.28692	3.00098	6.85712e-10	4.53082e-08	Uncharacterized protein;
comp27332_c0	5.2865	0.813827	5.54609e-07	1.26797e-05	N.A.
comp17861_c0	5.28271	-0.049966	5.14799e-06	8.00255e-05	Uncharacterized protein;
comp38153_c0	5.27245	0.800872	6.05924e-07	1.36046e-05	N.A.
comp32568_c0	5.27245	0.800872	6.05924e-07	1.36046e-05	Uncharacterized protein;
comp26720_c0	5.26967	3.35398	3.16282e-10	2.34205e-08	N.A.
comp29534_c1	5.26894	5.21526	4.00503e-11	3.87161e-09	Uncharacterized protein;
comp27816_c0	5.26877	1.32948	7.35873e-08	2.39689e-06	Dof-type zinc finger protein 14;
comp30733_c0	5.26849	4.39137	8.63273e-11	7.63337e-09	PH01B001I13.25 protein;
comp17069_c0	5.26687	1.71452	1.88286e-08	7.51743e-07	N.A.
comp18282_c0	5.26669	5.15204	4.3806e-11	4.15452e-09	OSJNBa0064H22.5 protein;
comp38457_c0	5.25581	-0.073913	6.00382e-06	9.05664e-05	N.A.
comp37792_c0	5.2526	3.53994	2.28226e-10	1.7459e-08	N.A.
comp37127_c0	5.24206	3.3274	3.73261e-10	2.69442e-08	N.A.
comp41436_c0	5.2284	-0.098275	7.01868e-06	0.000102581	Uncharacterized protein;
comp11661_c0	5.2284	-0.098275	7.01868e-06	0.000102581	Expressed protein;
comp1368_c0	5.2284	-0.098275	7.01868e-06	0.000102581	N.A.
comp24164_c0	5.21509	2.93208	1.07341e-09	6.62647e-08	Putative uncharacterized protein Sb01g015150;
comp26296_c0	5.21374	6.61548	3.26051e-11	3.2139e-09	12-oxophytodienoate reductase opr, putative;
comp27401_c0	5.20046	-0.123067	8.22534e-06	0.000117643	N.A.
comp40547_c0	5.20046	-0.123067	8.22534e-06	0.000117643	N.A.
comp28413_c0	5.20004	0.734266	9.54583e-07	1.99019e-05	N.A.
comp24503_c0	5.19988	1.26518	1.15995e-07	3.48031e-06	PH01B001I13.11 protein;
comp14574_c0	5.18511	0.720562	1.04806e-06	2.14638e-05	Dehydration stress-induced protein;
comp18615_c1	5.1828	3.27042	5.52241e-10	3.74776e-08	Carbohydrate transporter/ sugar porter;
comp30044_c1	5.17197	-0.148304	9.66399e-06	0.00013426	N.A.
comp14495_c0	5.17197	-0.148304	9.66399e-06	0.00013426	N.A.
comp25405_c0	5.17002	0.706723	1.15169e-06	2.33634e-05	MYB transcription factor MYB160 (Fragment);
comp6884_c0	5.17002	0.706723	1.15169e-06	2.33634e-05	N.A.
comp20207_c0	5.16818	3.36105	4.82403e-10	3.31118e-08	Os09g0345700 protein;
comp38239_c0	5.14345	1.90211	1.43151e-08	5.93612e-07	Os01g0225600 protein;
comp40689_c0	5.14291	-0.174002	1.13841e-05	0.000152723	N.A.
comp3858_c0	5.14291	-0.174002	1.13841e-05	0.000152723	Uncharacterized protein;
comp26002_c1	5.14291	-0.174002	1.13841e-05	0.000152723	N.A.
comp39685_c0	5.14291	-0.174002	1.13841e-05	0.000152723	N.A.
comp20414_c0	5.14291	-0.174002	1.13841e-05	0.000152723	Uncharacterized protein;
comp17704_c0	5.14291	-0.174002	1.13841e-05	0.000152723	N.A.
comp17258_c0	5.14291	-0.174002	1.13841e-05	0.000152723	N.A.
comp4740_c0	5.13913	2.99319	1.26833e-09	7.64147e-08	N.A.
comp30183_c1	5.11691	1.18797	1.86832e-07	5.15315e-06	Glucan endo-1,3-beta-glucosidase 7;
comp10961_c0	5.11325	-0.20018	1.34468e-05	0.000174027	N.A.
comp33162_c1	5.11325	-0.20018	1.34468e-05	0.000174027	N.A.
comp27478_c0	5.11325	-0.20018	1.34468e-05	0.000174027	N.A.
comp17677_c0	5.10805	0.649979	1.53653e-06	2.92925e-05	Uncharacterized protein;
comp23772_c0	5.10805	0.649979	1.53653e-06	2.92925e-05	N.A.
comp24452_c0	5.08296	-0.226855	1.59279e-05	0.000199939	Putative uncharacterized protein Sb01g005650;
comp25175_c1	5.08296	-0.226855	1.59279e-05	0.000199939	Versicolorin reductase;
comp37973_c0	5.06634	2.64239	2.24758e-09	1.26066e-07	ADP,ATP carrier protein;
comp30187_c0	5.05977	0.605878	2.06744e-06	3.77158e-05	Maf-like protein, expressed;
comp36737_c0	5.05899	4.02102	3.35726e-10	2.45578e-08	N.A.
comp40325_c0	5.05203	-0.254048	1.89214e-05	0.000229746	N.A.
comp26719_c0	5.05139	1.12719	2.66421e-07	6.91086e-06	N.A.
comp10685_c0	5.03252	3.2309	1.15042e-09	7.04547e-08	N.A.
comp38519_c0	5.03001	1.49225	7.51069e-08	2.44374e-06	Os09g0509500 protein;
comp23804_c0	5.02887	1.10634	3.08156e-07	7.79177e-06	N.A.
comp25669_c0	5.02041	-0.281777	1.89214e-05	0.000229746	Os01g0346501 protein;
comp27452_c0	5.02041	-0.281777	1.89214e-05	0.000229746	N.A.
comp37519_c0	5.02041	-0.281777	1.89214e-05	0.000229746	N.A.
comp17371_c0	5.02041	-0.281777	1.89214e-05	0.000229746	N.A.
comp42956_c0	5.02041	-0.281777	1.89214e-05	0.000229746	Retrotransposon protein, putative, unclassified;
comp7428_c0	5.02041	-0.281777	1.89214e-05	0.000229746	N.A.
comp4879_c0	5.01727	5.42829	1.61232e-10	1.30655e-08	P0460E08.35 protein;
comp4090_c0	4.98809	-0.310066	2.2545e-05	0.00026404	Os08g0551500 protein;
comp6222_c0	4.98809	-0.310066	2.2545e-05	0.00026404	N.A.
comp22552_c0	4.98809	-0.310066	2.2545e-05	0.00026404	N.A.
comp22552_c1	4.9862	2.21673	9.08494e-09	4.10085e-07	N.A.
comp31883_c1	4.9848	2.56481	3.77745e-09	1.95129e-07	Malic enzyme;
comp21787_c0	4.97922	3.36861	1.10332e-09	6.78325e-08	N.A.
comp38022_c0	4.97551	0.529182	3.11465e-06	5.26061e-05	N.A.
comp19616_c0	4.97231	1.99088	1.84661e-08	7.39234e-07	Uncharacterized protein;
comp39864_c0	4.95503	-0.338937	2.69459e-05	0.000306277	N.A.
comp45635_c0	4.95503	-0.338937	2.69459e-05	0.000306277	Putative uncharacterized protein;
comp46900_c0	4.95503	-0.338937	2.69459e-05	0.000306277	Os02g0797400 protein;
comp21922_c0	4.95503	-0.338937	2.69459e-05	0.000306277	N.A.
comp15727_c0	4.94546	1.71591	4.56989e-08	1.61255e-06	DNA-directed RNA polymerase;
comp36584_c0	4.9337	6.67383	1.90035e-10	1.50161e-08	Os02g0816000 protein;
comp18615_c0	4.92963	1.9507	2.37109e-08	9.16251e-07	Carbohydrate transporter/ sugar porter;
comp8760_c0	4.92755	3.63541	1.22542e-09	7.42762e-08	Os04g0601800 protein (Fragment);
comp22220_c0	4.92295	1.00853	5.63816e-07	1.28316e-05	N.A.
comp35063_c1	4.9212	-0.368416	3.23096e-05	0.000355678	N.A.
comp42054_c0	4.9212	-0.368416	3.23096e-05	0.000355678	Uncharacterized protein;
comp35267_c1	4.91626	4.61294	4.65705e-10	3.24096e-08	Probable mixed-linked glucan synthase 9;
comp40890_c0	4.91069	0.997234	6.09633e-07	1.36488e-05	OSJNBb0005B05.2 protein;
comp31158_c0	4.91069	0.997234	6.09633e-07	1.36488e-05	N.A.
comp28352_c0	4.90459	1.37538	1.62292e-07	4.57706e-06	N.A.
comp39995_c0	4.90437	0.464684	4.77437e-06	7.49148e-05	N.A.
comp834_c0	4.90437	0.464684	4.77437e-06	7.49148e-05	N.A.
comp17057_c0	4.89687	3.37561	1.58185e-09	9.3285e-08	Os05g0316800 protein;
comp22749_c0	4.8952	1.36665	1.72636e-07	4.82353e-06	N.A.
comp48679_c0	4.88655	-0.398527	3.88701e-05	0.000414394	Uncharacterized protein;
comp47338_c0	4.88655	-0.398527	3.88701e-05	0.000414394	N.A.
comp26181_c0	4.88021	3.72544	1.30355e-09	7.82237e-08	cDNA, clone: J075189B12, full insert sequence;
comp7670_c0	4.86745	0.431298	5.95245e-06	9.0108e-05	Uncharacterized protein;
comp38136_c0	4.86616	2.5994	9.81701e-09	4.30859e-07	Os10g0443200 protein (Fragment);
comp30567_c0	4.86487	3.34503	1.95425e-09	1.12123e-07	Uncharacterized protein;
comp27683_c0	4.85702	1.3312	2.08275e-07	5.6208e-06	N.A.
comp9459_c0	4.85104	-0.429301	4.69243e-05	0.0004873	Os01g0782700 protein;
comp39314_c0	4.85104	-0.429301	4.69243e-05	0.0004873	N.A.
comp20615_c0	4.85104	-0.429301	4.69243e-05	0.0004873	N.A.
comp39512_c0	4.84862	0.414304	6.65856e-06	9.82252e-05	N.A.
comp36427_c0	4.83773	2.4254	9.37908e-09	4.20228e-07	N.A.
comp32803_c1	4.83165	4.49535	8.48046e-10	5.43617e-08	Uncharacterized protein;
comp30694_c2	4.83128	1.60918	9.33111e-08	2.92524e-06	Anthocyanidin 5,3-O-glucosyltransferase;
comp42016_c0	4.82955	0.397104	7.45779e-06	0.000108262	N.A.
comp23212_c1	4.82654	2.56185	1.25797e-08	5.30428e-07	91A protein (Fragment);
comp7372_c0	4.81465	-0.460766	5.68506e-05	0.000571624	Os06g0198900 protein;
comp13056_c0	4.81465	-0.460766	5.68506e-05	0.000571624	Uncharacterized protein (Fragment);
comp23825_c0	4.81022	0.379691	7.45779e-06	0.000108262	N.A.
comp38604_c0	4.81022	0.379691	7.45779e-06	0.000108262	N.A.
comp23481_c0	4.80782	1.28562	2.87047e-07	7.35864e-06	N.A.
comp28741_c0	4.80772	4.43522	1.03249e-09	6.42668e-08	Transferase;
comp26916_c0	4.79892	6.66027	4.53996e-10	3.16681e-08	Aquaporin TIP4.1;
comp32111_c0	4.79063	0.362061	8.36369e-06	0.00011939	Uncharacterized protein;
comp28973_c0	4.79063	0.362061	8.36369e-06	0.00011939	Carotenoid cleavage dioxygenase;
comp30490_c1	4.78927	2.03113	3.1403e-08	1.16555e-06	Uncharacterized protein;
comp17446_c0	4.78766	1.26697	3.27301e-07	8.19314e-06	N.A.
comp28152_c1	4.78195	0.879064	1.26737e-06	2.50687e-05	Predicted protein;
comp25405_c1	4.78122	3.0884	4.6513e-09	2.30374e-07	MYB protein;
comp28019_c0	4.77979	1.81015	5.99465e-08	2.01142e-06	N.A.
comp25946_c0	4.77751	2.51546	1.66928e-08	6.76351e-07	Putative uncharacterized protein Sb03g033750;
comp17420_c0	4.77748	1.25755	3.49723e-07	8.7008e-06	N.A.
comp30437_c1	4.77731	-0.492954	6.91332e-05	0.000666801	Uncharacterized protein;
comp29793_c0	4.7762	3.55989	2.81748e-09	1.52346e-07	Expressed protein;
comp15029_c0	4.77076	0.344209	9.39195e-06	0.000132191	N.A.
comp10690_c0	4.76866	2.6404	1.29689e-08	5.44549e-07	Plastid transcriptionally active 12-like protein;
comp38717_c0	4.76842	0.866688	1.37939e-06	2.68762e-05	N.A.
comp21261_c0	4.76842	0.866688	1.37939e-06	2.68762e-05	Uncharacterized protein;
comp35738_c0	4.7678	7.72186	4.80819e-10	3.30786e-08	N.A.
comp25510_c0	4.75476	0.854204	1.50238e-06	2.87144e-05	Uncharacterized protein;
comp15484_c0	4.75476	0.854204	1.50238e-06	2.87144e-05	N.A.
comp38489_c0	4.75063	0.326128	1.05608e-05	0.000144018	N.A.
comp2907_c0	4.73897	-0.5259	8.43945e-05	0.000782373	N.A.
comp37766_c0	4.72706	0.8289	1.78618e-06	3.33953e-05	N.A.
comp22600_c0	4.71897	3.12032	5.75121e-09	2.77535e-07	Predicted protein;
comp37788_c0	4.70409	1.18983	5.25397e-07	1.22731e-05	N.A.
comp39065_c0	4.6996	-0.559641	0.000103439	0.000922514	N.A.
comp40008_c0	4.6996	-0.559641	0.000103439	0.000922514	N.A.
comp42472_c0	4.6996	-0.559641	0.000103439	0.000922514	N.A.
comp24228_c0	4.6996	-0.559641	0.000103439	0.000922514	N.A.
comp40933_c0	4.6996	-0.559641	0.000103439	0.000922514	Uncharacterized protein;
comp17343_c0	4.6996	-0.559641	0.000103439	0.000922514	N.A.
comp101_c1	4.6996	-0.559641	0.000103439	0.000922514	N.A.
comp46225_c0	4.6996	-0.559641	0.000103439	0.000922514	N.A.
comp3558_c0	4.6996	-0.559641	0.000103439	0.000922514	N.A.
comp32120_c0	4.69881	0.803137	1.94978e-06	3.60283e-05	N.A.
comp32309_c0	4.69881	0.803137	1.94978e-06	3.60283e-05	N.A.
comp40029_c0	4.69495	1.73095	1.01066e-07	3.09729e-06	Uncharacterized protein;
comp16938_c0	4.69034	4.12127	2.3449e-09	1.29829e-07	Thioredoxin-like 3-1, chloroplastic;
comp21605_c0	4.68847	0.270451	1.5141e-05	0.0001911	N.A.
comp17791_c0	4.68447	0.790078	2.12999e-06	3.86458e-05	N.A.
comp16802_c0	4.68177	4.94435	1.48229e-09	8.80705e-08	CBS domain containing protein;
comp8869_c0	4.67798	4.23368	2.62808e-09	1.43917e-07	Os09g0109600 protein;
comp27151_c0	4.67523	3.65325	3.90193e-09	2.00184e-07	Uncharacterized protein;
comp1083_c0	4.66999	0.776898	2.32869e-06	4.15867e-05	Nodulin-like;
comp2562_c0	4.66999	0.776898	2.32869e-06	4.15867e-05	H0215A08.3 protein;
comp41725_c0	4.66714	0.251393	1.71225e-05	0.000212364	Serine/threonine-protein kinase ATM;
comp40963_c0	4.66714	0.251393	1.71225e-05	0.000212364	N.A.
comp8737_c0	4.66578	2.97879	9.44425e-09	4.22518e-07	N.A.
comp25502_c0	4.66061	1.91062	6.62938e-08	2.19258e-06	N.A.
comp21519_c0	4.65911	-0.594216	0.000103439	0.000922514	N.A.
comp41139_c0	4.65911	-0.594216	0.000103439	0.000922514	N.A.
comp38599_c0	4.65808	1.69661	1.23056e-07	3.6557e-06	N.A.
comp40840_c0	4.65537	0.763594	2.54794e-06	4.47698e-05	N.A.
comp7195_c0	4.64549	0.232074	1.93925e-05	0.000233955	N.A.
comp27284_c0	4.64549	0.232074	1.93925e-05	0.000233955	N.A.
comp18762_c0	4.63807	1.12911	7.4722e-07	1.6255e-05	N.A.
comp38106_c0	4.62821	1.88036	8.24264e-08	2.64468e-06	N.A.
comp32392_c1	4.62473	2.5045	3.1374e-08	1.16555e-06	UDPG-flavonoid 3-O-glucosyl transferase;
comp1917_c0	4.62351	0.212486	2.19975e-05	0.00026006	N.A.
comp15174_c0	4.61746	-0.629667	0.000127312	0.0010852	N.A.
comp2533_c0	4.61746	-0.629667	0.000127312	0.0010852	Rhomboid family protein;
comp1172_c0	4.61746	-0.629667	0.000127312	0.0010852	N.A.
comp40816_c0	4.61746	-0.629667	0.000127312	0.0010852	N.A.
comp24887_c0	4.61746	-0.629667	0.000127312	0.0010852	N.A.
comp17771_c0	4.61746	-0.629667	0.000127312	0.0010852	N.A.
comp20825_c0	4.61746	-0.629667	0.000127312	0.0010852	N.A.
comp44812_c0	4.61746	-0.629667	0.000127312	0.0010852	N.A.
comp26058_c0	4.61058	0.722917	3.35393e-06	5.60804e-05	N.A.
comp27949_c1	4.60558	2.35343	4.80875e-08	1.68351e-06	Os12g0209200 protein;
comp17271_c0	4.60119	0.192623	2.19975e-05	0.00026006	N.A.
comp37941_c0	4.59533	0.709094	3.68192e-06	6.0854e-05	N.A.
comp13618_c0	4.58872	3.51049	7.40507e-09	3.45692e-07	Os05g0567400 protein;
comp11172_c0	4.57852	0.172475	2.49918e-05	0.000288207	N.A.
comp12028_c1	4.57852	0.172475	2.49918e-05	0.000288207	Uncharacterized protein;
comp29694_c0	4.57852	0.172475	2.49918e-05	0.000288207	N.A.
comp24378_c0	4.57457	-0.666042	0.000157376	0.00128885	N.A.
comp25116_c0	4.57457	-0.666042	0.000157376	0.00128885	N.A.
comp4085_c0	4.57457	-0.666042	0.000157376	0.00128885	N.A.
comp43011_c0	4.57457	-0.666042	0.000157376	0.00128885	N.A.
comp42561_c0	4.57457	-0.666042	0.000157376	0.00128885	N.A.
comp41480_c0	4.57457	-0.666042	0.000157376	0.00128885	N.A.
comp8748_c0	4.57163	1.36834	4.34706e-07	1.04302e-05	N.A.
comp27661_c0	4.57045	4.73722	3.3883e-09	1.78087e-07	N.A.
comp31875_c3	4.57022	6.55567	1.96094e-09	1.12292e-07	Os06g0128300 protein;
comp34081_c0	4.56435	0.681038	4.04551e-06	6.60641e-05	N.A.
comp37603_c0	4.56372	2.68106	2.7262e-08	1.02981e-06	N.A.
comp31415_c0	4.56131	4.04078	5.05039e-09	2.46485e-07	N.A.
comp33727_c0	4.55798	4.50026	4.11608e-09	2.09384e-07	Os01g0160100 protein;
comp32100_c0	4.5573	3.48066	9.09815e-09	4.10085e-07	N.A.
comp38694_c0	4.54861	0.666799	4.44892e-06	7.09186e-05	N.A.
comp26797_c0	4.53332	1.58082	2.5308e-07	6.6277e-06	N.A.
comp17188_c0	4.533	1.03287	1.34857e-06	2.64299e-05	Expressed protein;
comp8246_c0	4.53208	0.131294	9.78617e-06	0.000135832	N.A.
comp44399_c0	4.53036	-0.703388	0.000195424	0.00152801	Uncharacterized protein;
comp39057_c0	4.53036	-0.703388	0.000195424	0.00152801	N.A.
comp40358_c0	4.53036	-0.703388	0.000195424	0.00152801	Os05g0381700 protein;
comp21658_c1	4.53036	-0.703388	0.000195424	0.00152801	Organic anion transporter;
comp49543_c0	4.53036	-0.703388	0.000195424	0.00152801	DNA-directed RNA polymerase;
comp36422_c0	4.52554	3.51095	1.00172e-08	4.37726e-07	C2H2 zinc finger protein;
comp15124_c0	4.5166	0.637883	5.39512e-06	8.29238e-05	N.A.
comp28718_c0	4.50829	0.110243	1.12192e-05	0.000151253	N.A.
comp14260_c0	4.50566	2.9184	2.16324e-08	8.46817e-07	cDNA clone:001-116-E11, full insert sequence;
comp38976_c0	4.50515	1.76584	1.71125e-07	4.78577e-06	N.A.
comp30151_c0	4.50368	1.30578	6.33379e-07	1.40988e-05	Ethylene-responsive element binding protein 2;
comp35899_c0	4.50334	8.1514	2.53289e-09	1.38958e-07	'putative peptide chain release factor subunit 1 (ERF1), PF03463';
comp36942_c0	4.5004	2.50933	5.09162e-08	1.76965e-06	Alternative oxidase;
comp7518_c0	4.50032	0.623201	5.9495e-06	9.0108e-05	Putative uncharacterized protein Sb10g005050;
comp30689_c1	4.49365	2.81618	2.79176e-08	1.05298e-06	Lipase;
comp27891_c0	4.49197	2.50142	5.39323e-08	1.85094e-06	N.A.
comp34457_c0	4.48808	6.56304	3.21039e-09	1.7113e-07	Uncharacterized protein;
comp13541_c0	4.48785	4.40267	6.65915e-09	3.15277e-07	Transposon protein, putative, CACTA, En/Spm sub-class;
comp26591_c0	4.48773	2.49744	5.55136e-08	1.8987e-06	2,3-bisphosphoglycerate-independent phosphoglycerate mutase, putative;
comp4342_c0	4.48547	3.53096	1.1786e-08	5.03314e-07	Expressed protein;
comp22100_c0	4.48476	-0.74176	0.000243817	0.00181618	Glutamine synthetase;
comp183_c1	4.48476	-0.74176	0.000243817	0.00181618	N.A.
comp45095_c0	4.48476	-0.74176	0.000243817	0.00181618	Putative polyprotein;
comp43180_c0	4.48476	-0.74176	0.000243817	0.00181618	N.A.
comp25072_c0	4.4841	0.0888725	1.28863e-05	0.000168878	N.A.
comp4620_c0	4.4841	0.0888725	1.28863e-05	0.000168878	N.A.
comp18758_c0	4.48366	1.28739	7.20341e-07	1.57501e-05	N.A.
comp17405_c0	4.47495	2.48546	5.88314e-08	1.98554e-06	Putative uncharacterized protein Sb09g029295 (Fragment);
comp35674_c0	4.46698	10.3955	2.97811e-09	1.59882e-07	Temperature-induced lipocalin-1;
comp34352_c0	4.46665	1.51922	3.70398e-07	9.12759e-06	OSIGBa0114M03.4 protein;
comp27313_c0	4.45925	3.76542	1.22969e-08	5.20697e-07	OSJNBa0035M09.1 protein;
comp35847_c0	4.45743	4.75412	6.02951e-09	2.89109e-07	N.A.
comp30698_c0	4.45453	4.60044	7.24841e-09	3.39433e-07	Uncharacterized protein;
comp27751_c0	4.45036	0.578219	8.02481e-06	0.000114994	N.A.
comp22278_c0	4.44167	4.32733	9.27692e-09	4.16893e-07	Uncharacterized protein;
comp17174_c0	4.43944	1.70495	2.51776e-07	6.60505e-06	N.A.
comp41338_c0	4.43767	-0.781216	0.000305695	0.00217525	N.A.
comp24829_c0	4.43767	-0.781216	0.000305695	0.00217525	N.A.
comp15642_c0	4.43767	-0.781216	0.000305695	0.00217525	N.A.
comp40632_c0	4.43767	-0.781216	0.000305695	0.00217525	N.A.
comp12539_c0	4.43767	-0.781216	0.000305695	0.00217525	N.A.
comp27994_c0	4.43767	-0.781216	0.000305695	0.00217525	N.A.
comp42919_c0	4.43767	-0.781216	0.000305695	0.00217525	N.A.
comp3770_c0	4.43767	-0.781216	0.000305695	0.00217525	Embryonic flower 1-like protein;
comp24146_c0	4.43767	-0.781216	0.000305695	0.00217525	MYB-type transcription factor (Fragment);
comp36658_c0	4.43722	5.71792	5.01307e-09	2.45461e-07	Anthocyanidin 3-O-glucosyltransferase;
comp10731_c0	4.43461	5.85358	5.1066e-09	2.48824e-07	C2H2 transcription factor;
comp42447_c0	4.43446	0.0451322	1.70996e-05	0.000212364	N.A.
comp15954_c0	4.43331	0.562901	8.88422e-06	0.00012587	Ethylene-responsive element binding protein 2;
comp38073_c0	4.43272	0.941492	2.32943e-06	4.15867e-05	N.A.
comp26896_c0	4.43157	2.32329	1.00196e-07	3.0769e-06	Os01g0276200 protein;
comp18531_c0	4.43142	2.66069	4.92298e-08	1.71699e-06	DNA binding protein;
comp37274_c0	4.42821	4.03493	1.21468e-08	5.15907e-07	Mitochondrial glycoprotein;
comp29524_c0	4.42442	1.69105	2.77948e-07	7.16657e-06	N.A.
comp37691_c0	4.42383	2.65357	5.18524e-08	1.79596e-06	Putative uncharacterized protein Sb08g006510;
comp38687_c0	4.42188	1.23074	1.00098e-06	2.07028e-05	N.A.
comp23212_c0	4.4213	4.59511	8.65855e-09	3.945e-07	Uncharacterized protein;
comp30694_c0	4.41685	1.68406	2.92144e-07	7.47491e-06	Anthocyanidin 5,3-O-glucosyltransferase;
comp19435_c0	4.41606	0.547416	8.88422e-06	0.00012587	Putative uncharacterized protein Sb05g025430;
comp22073_c1	4.40899	0.0227412	1.97573e-05	0.000237784	N.A.
comp20988_c0	4.40899	0.0227412	1.97573e-05	0.000237784	Uncharacterized protein;
comp3424_c0	4.40899	0.0227412	1.97573e-05	0.000237784	Os01g0907400 protein;
comp26683_c0	4.40069	1.21135	1.14527e-06	2.32645e-05	N.A.
comp13528_c0	4.39391	1.66286	3.2299e-07	8.09872e-06	N.A.
comp31070_c0	4.39325	0.905651	2.972e-06	5.06807e-05	N.A.
comp16881_c0	4.38899	-0.82182	0.000385253	0.00264194	N.A.
comp24319_c0	4.38899	-0.82182	0.000385253	0.00264194	N.A.
comp39289_c0	4.38899	-0.82182	0.000385253	0.00264194	N.A.
comp21834_c0	4.38899	-0.82182	0.000385253	0.00264194	N.A.
comp19976_c0	4.38899	-0.82182	0.000385253	0.00264194	N.A.
comp39874_c0	4.38899	-0.82182	0.000385253	0.00264194	N.A.
comp11218_c0	4.38093	0.515928	1.0923e-05	0.000148256	Putative uncharacterized protein Sb04g020090;
comp23774_c0	4.37873	1.43827	6.17963e-07	1.38027e-05	Uncharacterized protein;
comp15422_c0	4.36682	2.13023	2.02321e-07	5.47979e-06	Uncharacterized protein;
comp16771_c0	4.3643	4.73551	1.13625e-08	4.88004e-07	OSJNBa0076N16.10 protein;
comp12745_c0	4.36304	0.499917	1.2131e-05	0.000159818	N.A.
comp16382_c0	4.36304	0.499917	1.2131e-05	0.000159818	N.A.
comp35134_c1	4.36048	1.42151	6.94915e-07	1.52719e-05	N.A.
comp7738_c0	4.35665	-0.02314	2.28759e-05	0.000267603	OSJNBb0008G24.32 protein;
comp19315_c0	4.34493	0.483722	1.34873e-05	0.000174326	N.A.
comp31726_c0	4.34493	0.483722	1.34873e-05	0.000174326	N.A.
comp348_c0	4.33891	1.61214	4.62671e-07	1.1022e-05	Os01g0783100 protein;
comp39229_c0	4.33887	0.85641	4.15142e-06	6.76101e-05	NAD kinase 1;
comp18388_c0	4.33887	0.85641	4.15142e-06	6.76101e-05	Uncharacterized protein;
comp9154_c0	4.33861	-0.863641	0.000488131	0.00317803	N.A.
comp17963_c0	4.33861	-0.863641	0.000488131	0.00317803	N.A.
comp41318_c0	4.33861	-0.863641	0.000488131	0.00317803	N.A.
comp42963_c0	4.33861	-0.863641	0.000488131	0.00317803	Uncharacterized protein;
comp43758_c0	4.33861	-0.863641	0.000488131	0.00317803	N.A.
comp41296_c0	4.33861	-0.863641	0.000488131	0.00317803	N.A.
comp23654_c1	4.33861	-0.863641	0.000488131	0.00317803	Uncharacterized protein;
comp28118_c1	4.32976	-0.0466548	2.65437e-05	0.000303426	Uncharacterized protein;
comp27376_c0	4.32976	-0.0466548	2.65437e-05	0.000303426	N.A.
comp17414_c0	4.32976	-0.0466548	2.65437e-05	0.000303426	N.A.
comp42670_c0	4.32976	-0.0466548	2.65437e-05	0.000303426	N.A.
comp29095_c0	4.32976	-0.0466548	2.65437e-05	0.000303426	Chromatin remodeling factor DDM1a;
comp38964_c0	4.32976	-0.0466548	2.65437e-05	0.000303426	Uncharacterized protein;
comp21470_c0	4.32976	-0.0466548	2.65437e-05	0.000303426	N.A.
comp24891_c0	4.32658	0.46734	1.50121e-05	0.000189791	N.A.
comp37542_c0	4.31187	2.97855	6.57505e-08	2.17701e-06	N.A.
comp26324_c0	4.30277	4.82817	1.59269e-08	6.50579e-07	Uncharacterized protein;
comp23929_c0	4.30235	-0.0705699	3.08679e-05	0.000341684	Uncharacterized protein;
comp26202_c0	4.30235	-0.0705699	3.08679e-05	0.000341684	N.A.
comp39299_c0	4.30235	-0.0705699	3.08679e-05	0.000341684	N.A.
comp18136_c0	4.29426	4.01942	2.41885e-08	9.31117e-07	Os05g0316800 protein;
comp18892_c0	4.29315	2.06182	3.17693e-07	7.99925e-06	N.A.
comp37499_c0	4.29035	2.42489	1.44571e-07	4.15923e-06	N.A.
comp23696_c0	4.28917	0.433994	1.86624e-05	0.000227891	N.A.
comp36827_c0	4.28899	4.44338	2.05001e-08	8.06697e-07	N.A.
comp1120_c0	4.28641	-0.906753	0.000621965	0.00383362	N.A.
comp41805_c0	4.28641	-0.906753	0.000621965	0.00383362	N.A.
comp769_c0	4.28641	-0.906753	0.000621965	0.00383362	cDNA clone:002-113-D11, full insert sequence;
comp21148_c0	4.28641	-0.906753	0.000621965	0.00383362	Os02g0191600 protein;
comp43948_c0	4.28641	-0.906753	0.000621965	0.00383362	N.A.
comp45488_c0	4.28641	-0.906753	0.000621965	0.00383362	Os01g0160300 protein;
comp23720_c0	4.28641	-0.906753	0.000621965	0.00383362	N.A.
comp24449_c0	4.28641	-0.906753	0.000621965	0.00383362	N.A.
comp30967_c0	4.28124	2.70769	8.55926e-08	2.7317e-06	Uncharacterized protein;
comp28475_c0	4.2787	4.37965	2.32931e-08	9.02426e-07	Os01g0844900 protein;
comp4720_c0	4.27811	2.30164	1.96212e-07	5.34807e-06	N.A.
comp26105_c0	4.27337	1.55188	6.71622e-07	1.47924e-05	N.A.
comp36823_c0	4.26765	3.99431	2.85101e-08	1.07275e-06	Os09g0482800 protein;
comp31524_c0	4.26699	6.99319	1.21571e-08	5.15907e-07	Putative uncharacterized protein Sb01g007420;
comp29322_c0	4.26497	1.54417	7.09158e-07	1.55394e-05	N.A.
comp36587_c0	4.2548	5.19036	1.74447e-08	7.04918e-07	Lipoprotein;
comp30483_c0	4.25086	1.87679	3.35389e-07	8.38863e-06	P0696G06.19 protein;
comp38569_c0	4.25077	0.399842	2.08449e-05	0.000249125	N.A.
comp28911_c0	4.25077	0.399842	2.08449e-05	0.000249125	Os06g0298200 protein;
comp6971_c0	4.24592	-0.119658	4.20337e-05	0.000444652	N.A.
comp38709_c0	4.24592	-0.119658	4.20337e-05	0.000444652	N.A.
comp34761_c1	4.24045	5.1297	1.99318e-08	7.88424e-07	Os09g0293500 protein;
comp25491_c0	4.23627	2.14156	3.21637e-07	8.08171e-06	N.A.
comp24876_c0	4.23224	-0.951241	0.000621965	0.00383362	N.A.
comp43466_c0	4.23224	-0.951241	0.000621965	0.00383362	N.A.
comp11543_c0	4.23224	-0.951241	0.000621965	0.00383362	N.A.
comp19367_c0	4.23224	-0.951241	0.000621965	0.00383362	N.A.
comp40630_c0	4.23224	-0.951241	0.000621965	0.00383362	N.A.
comp42519_c0	4.23224	-0.951241	0.000621965	0.00383362	N.A.
comp832_c0	4.23224	-0.951241	0.000621965	0.00383362	N.A.
comp42288_c0	4.23224	-0.951241	0.000621965	0.00383362	Glutamine synthetase;
comp43221_c0	4.23224	-0.951241	0.000621965	0.00383362	N.A.
comp42729_c0	4.23224	-0.951241	0.000621965	0.00383362	N.A.
comp1116_c0	4.23224	-0.951241	0.000621965	0.00383362	N.A.
comp33553_c3	4.23224	-0.951241	0.000621965	0.00383362	N.A.
comp39545_c0	4.23224	-0.951241	0.000621965	0.00383362	N.A.
comp48394_c0	4.23224	-0.951241	0.000621965	0.00383362	N.A.
comp35482_c0	4.22535	3.1676	7.09446e-08	2.32087e-06	Transparent testa 12 protein;
comp16154_c0	4.22219	1.50496	8.84113e-07	1.86657e-05	N.A.
comp12226_c0	4.21685	-0.144861	4.92269e-05	0.000507356	N.A.
comp29668_c0	4.21555	4.23504	3.29819e-08	1.21665e-06	N.A.
comp9567_c0	4.21348	1.49699	9.3493e-07	1.95873e-05	N.A.
comp40470_c0	4.21132	0.364843	2.61012e-05	0.000299964	SNF2/SWI2 family transcription factor-like protein;
comp30192_c0	4.20936	1.98431	5.09517e-07	1.1986e-05	N.A.
comp19695_c0	4.20133	8.52634	1.62811e-08	6.6235e-07	ATP-dependent Clp protease ATP-binding subunit;
comp12518_c0	4.19795	2.62999	1.42888e-07	4.12264e-06	Putative uncharacterized protein Sb10g022700;
comp13302_c0	4.1959	1.48091	1.04648e-06	2.14606e-05	N.A.
comp23677_c0	4.19447	1.02379	3.60713e-06	5.97178e-05	Os06g0132100 protein;
comp22600_c1	4.18703	1.4728	1.10767e-06	2.25617e-05	Putative uncharacterized protein Sb01g016450;
comp28934_c0	4.17782	0.711463	9.1922e-06	0.000129683	N.A.
comp488_c0	4.17597	-0.997195	0.000797167	0.00467265	N.A.
comp42830_c0	4.17597	-0.997195	0.000797167	0.00467265	N.A.
comp7151_c0	4.17597	-0.997195	0.000797167	0.00467265	N.A.
comp48230_c0	4.17597	-0.997195	0.000797167	0.00467265	Erythroid differentiation-related factor 1-like protein;
comp15173_c0	4.17597	-0.997195	0.000797167	0.00467265	N.A.
comp39861_c0	4.17597	-0.997195	0.000797167	0.00467265	N.A.
comp40928_c0	4.17597	-0.997195	0.000797167	0.00467265	N.A.
comp24352_c0	4.17597	-0.997195	0.000797167	0.00467265	N.A.
comp1064_c1	4.17597	-0.997195	0.000797167	0.00467265	Uncharacterized protein;
comp19717_c0	4.17597	-0.997195	0.000797167	0.00467265	Uncharacterized protein;
comp45255_c0	4.17597	-0.997195	0.000797167	0.00467265	N.A.
comp12351_c1	4.17597	-0.997195	0.000797167	0.00467265	N.A.
comp34255_c0	4.17526	3.34798	8.89175e-08	2.81391e-06	Uncharacterized protein;
comp28864_c0	4.17291	1.6428	7.571e-07	1.64343e-05	Uncharacterized protein;
comp18766_c0	4.17076	0.328954	3.2849e-05	0.000360691	Os01g0734600 protein;
comp27400_c1	4.16224	0.69752	1.0081e-05	0.000138961	N.A.
comp23604_c0	4.16224	0.69752	1.0081e-05	0.000138961	Uncharacterized protein;
comp32765_c0	4.15844	5.17445	3.20912e-08	1.18916e-06	G-box binding factor 3;
comp35575_c0	4.15726	6.92007	2.42281e-08	9.3145e-07	Multidrug resistance associated protein 1;
comp21640_c0	4.15691	-0.196667	6.80293e-05	0.000657209	N.A.
comp32592_c0	4.15516	3.03905	1.20367e-07	3.58644e-06	Putative uncharacterized protein Sb04g028590;
comp19014_c0	4.15332	2.67368	1.60204e-07	4.52242e-06	Os03g0747500 protein;
comp26640_c0	4.15138	2.49611	2.20628e-07	5.90121e-06	Uncharacterized protein;
comp31543_c0	4.15004	0.310661	3.6924e-05	0.000396884	N.A.
comp36224_c0	4.14583	6.31219	2.72662e-08	1.02981e-06	Os06g0593800 protein;
comp30556_c0	4.14505	3.21057	9.75464e-08	3.02022e-06	Uncharacterized protein;
comp31930_c0	4.13953	3.31454	1.0982e-07	3.32787e-06	Predicted protein (Fragment);
comp34938_c0	4.13795	2.73983	1.53755e-07	4.36907e-06	Uncharacterized protein;
comp28676_c0	4.13619	4.45002	4.50124e-08	1.59206e-06	AAA domain-containing protein 3, ATPase family;
comp24380_c0	4.12597	-0.223306	8.02885e-05	0.000749625	Os02g0542200 protein (Fragment);
comp17895_c0	4.12597	-0.223306	8.02885e-05	0.000749625	N.A.
comp26254_c0	4.12597	-0.223306	8.02885e-05	0.000749625	N.A.
comp28991_c0	4.11679	5.06	4.11401e-08	1.46893e-06	Cytochrome P450 74A2, putative, expressed;
comp25741_c0	4.11059	2.99748	1.56326e-07	4.43794e-06	N.A.
comp17628_c0	4.1105	1.19355	2.9859e-06	5.08889e-05	N.A.
comp26268_c0	4.10769	0.273348	4.68449e-05	0.000486979	NB-ARC domain containing protein;
comp26817_c2	4.10725	1.89026	9.50357e-07	1.98551e-05	Adenine phosphoribosyltransferase 2;
comp17980_c0	4.10584	2.35727	3.51656e-07	8.73734e-06	N.A.
comp16899_c0	4.10557	0.943605	5.74907e-06	8.76026e-05	N.A.
comp38119_c0	4.10557	0.943605	5.74907e-06	8.76026e-05	N.A.
comp13414_c0	4.10029	5.97746	3.90285e-08	1.40859e-06	TPR domain protein;
comp38228_c0	4.09436	-0.250461	8.02885e-05	0.000749625	N.A.
comp18732_c0	4.09436	-0.250461	8.02885e-05	0.000749625	Rrj1 (Fragment);
comp16991_c0	4.09436	-0.250461	8.02885e-05	0.000749625	N.A.
comp27661_c1	4.09008	5.99189	4.07826e-08	1.45963e-06	N.A.
comp15696_c0	4.08627	6.36407	3.89058e-08	1.40585e-06	OSIGBa0124N08.2 protein;
comp33448_c0	4.08449	4.25069	7.30996e-08	2.38617e-06	Os03g0294900 protein;
comp25123_c0	4.08175	0.62567	1.62017e-05	0.000202538	Uncharacterized protein;
comp23127_c0	4.07913	0.919837	6.74835e-06	9.94034e-05	N.A.
comp21505_c0	4.0761	1.37173	1.99146e-06	3.66859e-05	LTRGag-pol-polymerase 3;
comp30886_c0	4.07514	1.55341	1.34726e-06	2.64215e-05	Ripening-related protein-like;
comp25642_c0	4.07337	3.73862	1.03832e-07	3.17558e-06	Os07g0564200 protein;
comp31502_c1	4.07226	12.0199	3.57781e-08	1.30697e-06	Os08g0538600 protein;
comp19940_c0	4.06406	0.23502	5.9769e-05	0.00058934	Uncharacterized protein;
comp19364_c0	4.06406	0.23502	5.9769e-05	0.00058934	Uncharacterized protein;
comp26819_c1	4.06406	0.23502	5.9769e-05	0.00058934	OSIGBa0114M03.4 protein;
comp10324_c0	4.06204	-0.278153	9.50166e-05	0.000867734	N.A.
comp32392_c0	4.05818	1.53796	1.50153e-06	2.87144e-05	Anthocyanidin 3-O-glucosyltransferase;
comp34217_c1	4.05681	3.43342	1.36412e-07	3.95095e-06	Putative uncharacterized protein Sb10g026363 (Fragment);
comp15052_c0	4.05678	2.20845	5.81811e-07	1.31516e-05	Uncharacterized protein;
comp34998_c0	4.05642	3.38648	1.46263e-07	4.19604e-06	Putative oryzain beta chain;
comp16557_c0	4.0522	0.895665	7.94171e-06	0.000113858	N.A.
comp5013_c0	4.05191	5.44644	5.5101e-08	1.88674e-06	SUN4;
comp22570_c0	4.05149	2.20358	5.81811e-07	1.31516e-05	Putative uncharacterized protein Sb01g021230;
comp35959_c0	4.05063	3.28315	1.73179e-07	4.82974e-06	Uncharacterized protein;
comp17014_c0	4.04174	0.215457	5.9769e-05	0.00058934	N.A.
comp28746_c0	4.04174	0.215457	5.9769e-05	0.00058934	N.A.
comp33723_c0	4.04174	0.215457	5.9769e-05	0.00058934	Os08g0374400 protein;
comp39377_c0	4.04174	0.215457	5.9769e-05	0.00058934	N.A.
comp38393_c0	4.04174	0.215457	5.9769e-05	0.00058934	N.A.
comp27736_c0	4.04077	2.64962	2.7373e-07	7.07602e-06	Membrane-associated salt-inducible protein like;
comp15936_c0	4.03999	3.85008	1.07196e-07	3.2652e-06	N.A.
comp28791_c0	4.03287	2.28989	5.33916e-07	1.24047e-05	N.A.
comp25633_c0	4.03197	1.12259	4.53343e-06	7.18466e-05	N.A.
comp20101_c0	4.0312	0.58074	2.17754e-05	0.000258247	Putative uncharacterized protein;
comp27462_c0	4.02922	4.32553	8.93149e-08	2.82055e-06	N.A.
comp22349_c0	4.02898	-0.306403	0.000112765	0.000992446	N.A.
comp4501_c0	4.02898	-0.306403	0.000112765	0.000992446	N.A.
comp17168_c1	4.02898	-0.306403	0.000112765	0.000992446	Stress inducible protein coi6.1;
comp541_c0	4.02898	-0.306403	0.000112765	0.000992446	N.A.
comp18008_c0	4.02693	2.06948	8.63426e-07	1.83969e-05	Uncharacterized protein;
comp28157_c0	4.02437	3.0403	2.20223e-07	5.89563e-06	Uncharacterized protein;
comp26099_c0	4.02086	4.87413	8.16682e-08	2.62596e-06	Galactinol synthase 3;
comp24259_c0	4.01907	0.195619	6.76616e-05	0.000654498	N.A.
comp23008_c0	4.0174	6.15773	6.20573e-08	2.07529e-06	CXC domain containing TSO1-like protein 1;
comp40532_c0	4.00873	1.10165	5.23089e-06	8.08127e-05	Uncharacterized protein;
comp21982_c0	4.00873	1.10165	5.23089e-06	8.08127e-05	N.A.
comp32554_c0	4.00722	1.30928	3.06707e-06	5.20656e-05	N.A.
comp34979_c1	4.00692	7.86814	5.70314e-08	1.93958e-06	Uncharacterized protein;
comp38068_c0	4.0054	3.24104	2.3102e-07	6.14091e-06	RNA recognition motif containing protein;
comp28254_c0	4.00231	2.35823	5.42397e-07	1.24411e-05	Uncharacterized protein;
comp32975_c0	3.99874	7.66766	6.01304e-08	2.01534e-06	Disease resistance protein-like;
comp23925_c0	3.99678	0.846048	1.01897e-05	0.00014001	Cyclic nucleotide-gated ion channel 2;
comp24393_c0	3.99604	0.175497	7.67128e-05	0.000724793	Putative uncharacterized protein Sb09g027310;
comp19571_c0	3.99514	-0.335235	0.00013422	0.00113252	Tetratricopeptide repeat (TPR)-containing protein-like protein;
comp13125_c0	3.99514	-0.335235	0.00013422	0.00113252	N.A.
comp41261_c0	3.99514	-0.335235	0.00013422	0.00113252	Uncharacterized protein;
comp39297_c0	3.99514	-0.335235	0.00013422	0.00113252	N.A.
comp39105_c0	3.99514	-0.335235	0.00013422	0.00113252	N.A.
comp30153_c0	3.99512	4.71167	9.95397e-08	3.05988e-06	Uncharacterized protein;
comp25363_c0	3.9944	2.8895	3.13452e-07	7.90573e-06	Putative uncharacterized protein Sb04g031840;
comp23241_c0	3.98616	3.06259	2.5093e-07	6.58862e-06	Hypothetical_protein;
comp5750_c1	3.98511	1.08039	5.62318e-06	8.59895e-05	N.A.
comp26961_c0	3.98488	2.51763	4.43482e-07	1.06153e-05	Uncharacterized protein;
comp33316_c0	3.97479	2.66467	4.93178e-07	1.16472e-05	Os12g0580700 protein;
comp28339_c0	3.97315	1.06964	6.04803e-06	9.1005e-05	N.A.
comp29484_c0	3.97315	1.06964	6.04803e-06	9.1005e-05	N.A.
comp13621_c0	3.97263	0.155084	8.711e-05	0.000804076	N.A.
comp32215_c0	3.96825	0.820573	1.20733e-05	0.000159336	N.A.
comp37171_c0	3.96712	4.8724	1.08254e-07	3.29075e-06	Putative uncharacterized protein Sb03g013060;
comp37122_c0	3.9665	2.22883	7.97644e-07	1.72397e-05	Uncharacterized protein;
comp28295_c0	3.96633	1.27232	3.71207e-06	6.12512e-05	N.A.
comp23322_c0	3.96514	5.25939	9.66324e-08	2.9981e-06	WD-40 repeat family;
comp33493_c0	3.96471	3.84615	1.83473e-07	5.07911e-06	Os11g0490100 protein;
comp6531_c0	3.96407	2.12323	9.93162e-07	2.05778e-05	N.A.
comp21972_c0	3.96093	0.518523	2.95262e-05	0.000329256	Os03g0158700 protein (Fragment);
comp23784_c0	3.96049	-0.364673	0.000160239	0.00130483	N.A.
comp12866_c0	3.95919	6.02676	8.74583e-08	2.77357e-06	Ornithine-oxo-acid transaminase;
comp26174_c0	3.95882	2.31821	6.99286e-07	1.53455e-05	Esterase/lipase/thioesterase;
comp23787_c0	3.95207	2.40236	6.20798e-07	1.38557e-05	Putative uncharacterized protein;
comp15572_c1	3.9465	1.74323	2.32791e-06	4.15867e-05	N.A.
comp34341_c0	3.9428	1.43319	2.78559e-06	4.82407e-05	Lon protease homolog;
comp26973_c0	3.9417	2.47783	5.57116e-07	1.27176e-05	40S ribosomal protein S16, mRNA;
comp34226_c1	3.93952	4.33553	1.57369e-07	4.45912e-06	Carbonyl reductase 1;
comp21900_c0	3.93914	0.794632	1.43463e-05	0.000183379	N.A.
comp32629_c0	3.92995	3.60487	2.48007e-07	6.52325e-06	Predicted protein;
comp15401_c0	3.92499	-0.394744	0.000191901	0.00150871	N.A.
comp20865_c0	3.92499	-0.394744	0.000191901	0.00150871	N.A.
comp17647_c0	3.92499	-0.394744	0.000191901	0.00150871	N.A.
comp29035_c0	3.92499	-0.394744	0.000191901	0.00150871	Auxin-responsive Aux/IAA family protein (Fragment);
comp19514_c1	3.92499	-0.394744	0.000191901	0.00150871	Os04g0389000 protein (Fragment);
comp18317_c0	3.92415	1.72288	2.68173e-06	4.68742e-05	Os03g0790500 protein;
comp25915_c0	3.92411	1.9753	1.55248e-06	2.95778e-05	Uncharacterized protein;
comp31213_c0	3.92087	2.94438	4.05787e-07	9.83043e-06	Putative DEAD-box ATP-dependent RNA helicase family protein;
comp18877_c0	3.90594	2.7421	5.98715e-07	1.34628e-05	Os12g0163200 protein;
comp26934_c0	3.90494	3.5047	3.14839e-07	7.93404e-06	Uncharacterized protein;
comp35482_c2	3.90273	1.21503	5.49837e-06	8.43813e-05	MATE efflux family protein, expressed;
comp27796_c0	3.90004	0.0920035	0.000128791	0.00109563	N.A.
comp18809_c0	3.90004	0.0920035	0.000128791	0.00109563	Putative uncharacterized protein Sb06g026500;
comp17013_c0	3.8907	2.34598	8.72334e-07	1.85011e-05	Os10g0476900 protein;
comp42392_c0	3.88859	-0.425475	0.000230561	0.00173724	N.A.
comp26601_c0	3.88859	-0.425475	0.000230561	0.00173724	Retrotransposon protein, putative, unclassified;
comp27445_c0	3.88847	2.25364	1.03644e-06	2.1313e-05	Os01g0755100 protein;
comp39927_c0	3.88707	0.45344	4.49665e-05	0.000471529	N.A.
comp16080_c0	3.88654	0.992043	1.0224e-05	0.00014029	N.A.
comp29432_c1	3.88301	7.24039	1.25535e-07	3.71099e-06	Nucleolar RNA helicase 2;
comp29214_c0	3.88288	7.76398	1.22762e-07	3.65056e-06	Inducer of CBF expression 2;
comp32461_c0	3.87701	2.04357	1.6171e-06	3.06341e-05	Os01g0869900 protein;
comp25403_c0	3.87501	0.0703318	0.000147215	0.00122499	N.A.
comp15375_c0	3.87501	0.0703318	0.000147215	0.00122499	N.A.
comp5328_c0	3.87501	0.0703318	0.000147215	0.00122499	Os09g0452900 protein;
comp28104_c0	3.87337	5.14904	1.72913e-07	4.82679e-06	N.A.
comp26023_c0	3.86799	0.436689	5.00907e-05	0.000513793	Putative uncharacterized protein;
comp524_c0	3.86799	0.436689	5.00907e-05	0.000513793	Putative uncharacterized protein Sb03g032350;
comp10794_c0	3.86799	0.436689	5.00907e-05	0.000513793	N.A.
comp21434_c0	3.86515	4.98461	1.94371e-07	5.30752e-06	Os01g0183000 protein;
comp29399_c0	3.8637	0.727622	2.04403e-05	0.000245218	N.A.
comp359_c0	3.8637	0.727622	2.04403e-05	0.000245218	N.A.
comp17623_c0	3.86128	1.79743	2.8563e-06	4.9182e-05	cDNA clone:J023052B04, full insert sequence;
comp16223_c0	3.86002	1.91685	2.2455e-06	4.0376e-05	N.A.
comp26208_c0	3.85678	2.82513	6.48902e-07	1.43445e-05	N.A.
comp37223_c0	3.85487	2.55423	1.00177e-06	2.07028e-05	Uncharacterized protein;
comp34833_c0	3.85248	2.99443	5.22927e-07	1.22345e-05	Uncharacterized protein;
comp22405_c0	3.85125	-0.456896	0.000277936	0.00202763	N.A.
comp31859_c3	3.85125	-0.456896	0.000277936	0.00202763	N.A.
comp41908_c0	3.85125	-0.456896	0.000277936	0.00202763	N.A.
comp39652_c0	3.85125	-0.456896	0.000277936	0.00202763	N.A.
comp23191_c0	3.85125	-0.456896	0.000277936	0.00202763	N.A.
comp5449_c0	3.85049	4.76352	2.1967e-07	5.89131e-06	Os02g0629400 protein;
comp37926_c0	3.84896	3.19389	5.07144e-07	1.19395e-05	Phosphate import ATP-binding protein pstB 1;
comp12401_c0	3.84866	0.419737	5.00907e-05	0.000513793	Putative uncharacterized protein Sb02g038080;
comp28497_c0	3.84866	0.419737	5.00907e-05	0.000513793	N.A.
comp32389_c1	3.84813	0.713831	2.23754e-05	0.000263924	Predicted protein;
comp30969_c0	3.84314	5.39101	1.97587e-07	5.37581e-06	Probable protein phosphatase 2C 8;
comp33476_c0	3.83756	5.31209	2.05844e-07	5.5602e-06	Expressed protein;
comp28032_c0	3.83573	5.92547	1.91407e-07	5.26002e-06	Uncharacterized protein;
comp38334_c0	3.83461	0.945717	1.2914e-05	0.00016895	N.A.
comp31604_c0	3.83417	3.58906	4.04008e-07	9.80315e-06	Os01g0814000 protein;
comp7989_c0	3.82907	0.402579	5.58629e-05	0.000564335	Uncharacterized protein;
comp24072_c0	3.82743	1.32913	5.37942e-06	8.27671e-05	Expressed protein;
comp25687_c0	3.82688	1.88671	2.65748e-06	4.65315e-05	Uncharacterized protein;
comp43260_c0	3.82361	0.0259592	0.000168571	0.00135144	Uncharacterized protein;
comp38844_c0	3.82055	1.48409	3.96682e-06	6.49557e-05	N.A.
comp30234_c0	3.81606	6.07975	2.09679e-07	5.64857e-06	H0624F09.10 protein;
comp33169_c0	3.81442	7.74208	1.85205e-07	5.11764e-06	Protein phosphatase 2C;
comp31537_c0	3.81349	4.50551	3.12304e-07	7.88339e-06	MRP-like ABC transporter;
comp26105_c1	3.81333	1.13486	8.87169e-06	0.000125811	Os01g0106500 protein;
comp23665_c0	3.81292	-0.48904	0.000336207	0.00235282	N.A.
comp38962_c0	3.81292	-0.48904	0.000336207	0.00235282	Os03g0107000 protein (Fragment);
comp17737_c0	3.81292	-0.48904	0.000336207	0.00235282	N.A.
comp28842_c0	3.81292	-0.48904	0.000336207	0.00235282	N.A.
comp21790_c0	3.81071	5.43091	2.3924e-07	6.3255e-06	Phytochrome and flowering time protein 1;
comp34481_c0	3.81018	2.58535	1.16078e-06	2.35159e-05	Interferon-related protein-like;
comp11868_c0	3.80921	0.38521	6.23733e-05	0.000612207	N.A.
comp17847_c1	3.80921	0.38521	6.23733e-05	0.000612207	Mannitol dehydrogenase;
comp26223_c0	3.80921	0.38521	6.23733e-05	0.000612207	N.A.
comp21386_c0	3.80662	1.86832	3.02098e-06	5.14576e-05	Os03g0801800 protein;
comp18091_c0	3.80334	3.32943	5.31766e-07	1.23817e-05	Os08g0499800 protein;
comp18388_c1	3.80116	2.26406	1.46167e-06	2.80611e-05	Uncharacterized protein;
comp22194_c0	3.79721	0.0032359	0.000193372	0.0015167	N.A.
comp34914_c0	3.79583	7.23304	2.12417e-07	5.7172e-06	Glucose-6-phosphate 1-dehydrogenase;
comp28154_c0	3.79453	3.27891	5.93e-07	1.33743e-05	N.A.
comp25529_c0	3.79344	1.45967	4.43936e-06	7.08412e-05	N.A.
comp24006_c0	3.79344	1.45967	4.43936e-06	7.08412e-05	Protein held out wings;
comp10053_c0	3.79287	5.02371	2.93731e-07	7.50911e-06	N.A.
comp25999_c0	3.79231	4.6772	3.22599e-07	8.09567e-06	Os02g0685200 protein;
comp38021_c0	3.78907	0.367624	6.97257e-05	0.000671225	N.A.
comp16348_c1	3.78683	1.29268	6.48654e-06	9.62543e-05	NAC transcription factor;
comp29359_c0	3.7844	2.33362	1.4206e-06	2.74866e-05	Uncharacterized protein;
comp18044_c0	3.78126	3.50412	5.74755e-07	1.30509e-05	Os12g0609800 protein;
comp23530_c0	3.78074	0.897829	1.77842e-05	0.000219575	TD and POZ domain-containing protein 2;
comp37728_c0	3.77832	1.1036	1.09681e-05	0.000148735	N.A.
comp38684_c0	3.77507	1.44315	4.97446e-06	7.7649e-05	N.A.
comp22523_c1	3.77397	6.73287	2.52643e-07	6.62203e-06	Os01g0329400 protein;
comp2527_c0	3.77354	-0.521941	0.000408153	0.00273108	N.A.
comp23688_c0	3.77354	-0.521941	0.000408153	0.00273108	Os02g0717500 protein;
comp18926_c0	3.77354	-0.521941	0.000408153	0.00273108	N.A.
comp43424_c0	3.77354	-0.521941	0.000408153	0.00273108	Putative uncharacterized protein Sb02g030860;
comp21672_c0	3.77354	-0.521941	0.000408153	0.00273108	N.A.
comp40055_c0	3.77354	-0.521941	0.000408153	0.00273108	N.A.
comp18307_c0	3.7729	3.45945	6.33849e-07	1.40988e-05	Alpha amylase (Fragment);
comp12028_c0	3.77031	-0.0198611	0.000222231	0.00168631	Serine carboxypeptidase 1;
comp38446_c0	3.77031	-0.0198611	0.000222231	0.00168631	N.A.
comp18329_c0	3.77031	-0.0198611	0.000222231	0.00168631	N.A.
comp19580_c0	3.77031	-0.0198611	0.000222231	0.00168631	Expressed protein;
comp24305_c1	3.77031	-0.0198611	0.000222231	0.00168631	OSJNBa0061G20.4 protein;
comp34345_c1	3.76763	0.642784	3.56111e-05	0.000385032	N.A.
comp5520_c0	3.76609	1.27411	7.36277e-06	0.000107142	N.A.
comp4670_c0	3.75703	2.73351	1.16389e-06	2.35471e-05	ORFX protein;
comp25929_c0	3.75303	0.873264	2.09503e-05	0.000250238	Uncharacterized protein;
comp25489_c1	3.75098	0.628137	3.91806e-05	0.000417408	Os04g0234750 protein (Fragment);
comp37751_c0	3.75002	3.10275	9.06675e-07	1.90751e-05	cDNA clone:J013122O17, full insert sequence;
comp29998_c0	3.74793	0.33178	8.7455e-05	0.000806023	N.A.
comp23667_c2	3.74793	0.33178	8.7455e-05	0.000806023	N.A.
comp17169_c0	3.74592	2.72334	1.25132e-06	2.48314e-05	Os03g0140900 protein;
comp785_c0	3.7429	-0.0433446	0.00025588	0.00188965	N.A.
comp38880_c0	3.7429	-0.0433446	0.00025588	0.00188965	N.A.
comp27186_c0	3.74226	2.12027	2.39145e-06	4.26181e-05	N.A.
comp39252_c0	3.74021	1.55647	7.66245e-06	0.000110699	Aspartate-semialdehyde dehydrogenase;
comp29141_c0	3.739	3.27017	7.75259e-07	1.68042e-05	Os06g0711900 protein;
comp28683_c0	3.73865	5.26272	3.81351e-07	9.37444e-06	Importin, putative, expressed;
comp25549_c0	3.73857	4.57767	4.29028e-07	1.03313e-05	N.A.
comp35398_c0	3.73336	4.0503	5.33548e-07	1.24047e-05	H0423H10.7 protein;
comp46520_c0	3.73306	-0.555635	0.000408153	0.00273108	N.A.
comp39393_c0	3.73306	-0.555635	0.000408153	0.00273108	N.A.
comp23867_c0	3.73306	-0.555635	0.000408153	0.00273108	N.A.
comp20526_c0	3.73306	-0.555635	0.000408153	0.00273108	N.A.
comp40001_c0	3.73306	-0.555635	0.000408153	0.00273108	N.A.
comp44322_c0	3.73306	-0.555635	0.000408153	0.00273108	N.A.
comp25201_c0	3.73306	-0.555635	0.000408153	0.00273108	N.A.
comp37444_c0	3.73028	1.06081	1.36213e-05	0.000175418	N.A.
comp10438_c0	3.73028	1.06081	1.36213e-05	0.000175418	N.A.
comp5381_c0	3.7283	4.38887	4.89937e-07	1.15798e-05	Uncharacterized protein;
comp6855_c0	3.72497	5.96341	3.60457e-07	8.89718e-06	1-O-acylceramide synthase;
comp5641_c0	3.7237	1.2362	9.53232e-06	0.000132922	N.A.
comp29948_c0	3.72223	4.11091	5.94217e-07	1.33817e-05	Fiber expressed protein;
comp29526_c0	3.72118	3.25379	8.57397e-07	1.82944e-05	Heat shock factor protein hsf8-like;
comp31337_c0	3.71663	2.1871	2.43178e-06	4.32597e-05	Os06g0196200 protein;
comp7925_c0	3.71496	-0.0672277	0.000295197	0.00211053	N.A.
comp24721_c0	3.71496	-0.0672277	0.000295197	0.00211053	Zinc-finger type transcription factor;
comp7811_c0	3.71496	-0.0672277	0.000295197	0.00211053	N.A.
comp28300_c0	3.71496	-0.0672277	0.000295197	0.00211053	N.A.
comp455_c0	3.71496	-0.0672277	0.000295197	0.00211053	N.A.
comp28706_c0	3.71496	-0.0672277	0.000295197	0.00211053	N.A.
comp15692_c0	3.71496	-0.0672277	0.000295197	0.00211053	N.A.
comp37161_c0	3.71368	5.45358	4.12051e-07	9.96614e-06	Chloroplast RelA homologue 1;
comp30460_c0	3.71291	1.22657	1.01786e-05	0.000139922	N.A.
comp35541_c0	3.70923	5.73553	4.02786e-07	9.78727e-06	Low phytic acid 1;
comp23164_c0	3.70774	3.01594	1.24603e-06	2.47592e-05	Protein translocase/ protein transporter;
comp16375_c0	3.70568	1.52544	8.98512e-06	0.000127119	Uncharacterized protein;
comp37391_c0	3.70565	1.03892	1.57787e-05	0.000198316	N.A.
comp22718_c0	3.70374	4.02296	6.3721e-07	1.41277e-05	GA3-oxidase (Fragment);
comp23943_c0	3.70203	1.21687	1.08733e-05	0.00014785	N.A.
comp33940_c3	3.69919	1.3751	7.48563e-06	0.000108519	N.A.
comp32250_c0	3.69597	0.822819	2.69222e-05	0.000306277	N.A.
comp23036_c0	3.69502	6.51292	4.05458e-07	9.8304e-06	Boron transporter;
comp31262_c0	3.69451	2.54826	2.0418e-06	3.73986e-05	Import inner membrane translocase subunit TIM50;
comp11816_c0	3.69318	1.02785	1.6996e-05	0.000211492	Oxidoreductase-like protein;
comp21807_c0	3.69141	-0.590162	0.000497338	0.00321894	N.A.
comp3438_c0	3.69141	-0.590162	0.000497338	0.00321894	N.A.
comp21794_c0	3.69141	-0.590162	0.000497338	0.00321894	N.A.
comp36157_c0	3.69006	4.17063	6.61173e-07	1.45944e-05	N.A.
comp36469_c0	3.68802	2.78805	1.48734e-06	2.85176e-05	Phosphoenolpyruvate carboxylase (Fragment);
comp27209_c0	3.68647	-0.0915245	0.000341233	0.00238522	N.A.
comp21648_c0	3.68647	-0.0915245	0.000341233	0.00238522	N.A.
comp17939_c0	3.68393	0.276244	0.000124037	0.0010786	N.A.
comp13195_c0	3.68393	0.276244	0.000124037	0.0010786	Putative uncharacterized protein;
comp21922_c1	3.68134	0.809922	2.93102e-05	0.00032732	N.A.
comp27737_c0	3.68059	1.01669	1.83172e-05	0.000223857	Putative uncharacterized protein Sb02g034440;
comp29951_c0	3.68003	1.19726	1.16205e-05	0.000154945	Os01g0741900 protein;
comp11115_c0	3.67161	1.85721	5.26384e-06	8.12382e-05	N.A.
comp14273_c0	3.6703	1.49372	1.11544e-05	0.000150989	cDNA clone:002-147-F12, full insert sequence;
comp31308_c0	3.66871	3.60424	1.03848e-06	2.13257e-05	Putative uncharacterized protein Sb02g028360;
comp29180_c0	3.66784	5.43802	5.55471e-07	1.26897e-05	Uncharacterized protein;
comp26908_c0	3.66746	3.72446	9.06304e-07	1.90751e-05	Os03g0809900 protein;
comp22999_c0	3.66132	1.48568	1.17826e-05	0.000156011	Predicted protein;
comp8961_c0	3.65845	5.80253	5.39927e-07	1.24411e-05	N.A.
comp23921_c0	3.65768	1.17739	1.32897e-05	0.000173037	N.A.
comp18685_c0	3.65741	-0.11625	0.000395255	0.00267273	N.A.
comp24816_c0	3.65741	-0.11625	0.000395255	0.00267273	N.A.
comp35309_c2	3.65577	4.81773	6.67902e-07	1.47321e-05	Uncharacterized protein;
comp33606_c0	3.65375	2.86547	1.97175e-06	3.63673e-05	Uncharacterized protein;
comp34622_c0	3.64966	1.33086	1.01278e-05	0.000139415	N.A.
comp21607_c1	3.64851	-0.625564	0.000608346	0.00378582	N.A.
comp2930_c0	3.64851	-0.625564	0.000608346	0.00378582	N.A.
comp33754_c1	3.64851	-0.625564	0.000608346	0.00378582	N.A.
comp26182_c0	3.64682	0.536911	6.40476e-05	0.000624002	Putative uncharacterized protein Sb06g030850;
comp31190_c0	3.64287	7.27087	5.28379e-07	1.23236e-05	Ethylene-responsive protein;
comp35035_c0	3.64257	2.28468	2.84832e-06	4.90727e-05	N.A.
comp30240_c0	3.64216	0.982676	2.13111e-05	0.00025354	N.A.
comp6525_c0	3.64105	1.71883	7.77866e-06	0.000111787	N.A.
comp22095_c0	3.63972	5.90353	5.9389e-07	1.33817e-05	Os03g0111200 protein;
comp33855_c0	3.63967	7.7923	5.18154e-07	1.21511e-05	Associated with HOX family protein, expressed;
comp32531_c0	3.63963	0.237964	0.000139734	0.00117117	Uncharacterized protein;
comp35444_c0	3.63948	5.671	6.1161e-07	1.36811e-05	Uncharacterized protein;
comp25439_c0	3.63341	1.71196	8.1555e-06	0.000116756	N.A.
comp19871_c0	3.62774	-0.141419	0.000458791	0.00302546	N.A.
comp6533_c0	3.62774	-0.141419	0.000458791	0.00302546	N.A.
comp40181_c0	3.62774	-0.141419	0.000458791	0.00302546	N.A.
comp15113_c0	3.62774	-0.141419	0.000458791	0.00302546	N.A.
comp22733_c0	3.62664	4.80435	7.84616e-07	1.69825e-05	Os02g0631000 protein;
comp25450_c0	3.62572	1.70506	8.1555e-06	0.000116756	WW domain-binding protein 11;
comp28709_c0	3.6191	1.30364	1.14588e-05	0.000153588	MYB transcription factor;
comp32280_c1	3.61696	0.218427	0.000157637	0.00129028	OSIGBa0134P10.12 protein;
comp13157_c0	3.61696	0.218427	0.000157637	0.00129028	N.A.
comp34287_c3	3.61556	1.44478	1.47137e-05	0.000186489	N.A.
comp28181_c1	3.61425	4.01149	1.13516e-06	2.30748e-05	Uncharacterized protein;
comp13866_c0	3.61152	3.91372	1.12609e-06	2.29058e-05	Putative uncharacterized protein Sb02g035270;
comp21773_c0	3.61109	2.00158	5.08112e-06	7.91497e-05	Os05g0295900 protein;
comp23327_c1	3.61078	2.53755	2.94066e-06	5.02318e-05	Os09g0539500 protein;
comp28294_c1	3.61036	0.505145	7.84905e-05	0.000736727	N.A.
comp29582_c1	3.61028	4.4593	9.20173e-07	1.9332e-05	Phosphoenolpyruvate carboxylase-like;
comp3252_c0	3.60431	-0.661888	0.000747106	0.00443367	Putative uncharacterized protein Sb07g020850;
comp937_c0	3.60431	-0.661888	0.000747106	0.00443367	N.A.
comp39520_c0	3.60431	-0.661888	0.000747106	0.00443367	N.A.
comp42200_c0	3.60431	-0.661888	0.000747106	0.00443367	N.A.
comp41315_c0	3.60431	-0.661888	0.000747106	0.00443367	Os01g0197100 protein;
comp38125_c0	3.60269	0.947828	2.68589e-05	0.000306277	N.A.
comp22986_c0	3.60026	1.12644	1.87368e-05	0.00022852	Uncharacterized protein;
comp10183_c0	3.59746	-0.167048	0.000533686	0.00338188	N.A.
comp17259_c0	3.59673	2.16325	4.12753e-06	6.7294e-05	mTERF family protein;
comp12786_c0	3.59178	0.48899	8.70235e-05	0.000803524	Uncharacterized protein;
comp29619_c0	3.58788	1.27589	1.38297e-05	0.000177759	N.A.
comp12324_c0	3.58739	1.41966	1.74375e-05	0.00021556	Os11g0158300 protein;
comp28702_c0	3.58352	4.1971	1.21556e-06	2.43978e-05	Os09g0572200 protein;
comp37431_c0	3.5787	1.66294	1.08836e-05	0.000147922	N.A.
comp32614_c0	3.57831	3.03713	2.22683e-06	4.00882e-05	Protein recA;
comp30477_c0	3.57831	3.75462	1.56522e-06	2.98017e-05	Uncharacterized protein;
comp25507_c0	3.57787	1.41119	1.84649e-05	0.00022557	N.A.
comp28811_c1	3.57458	0.716197	4.95606e-05	0.000510096	N.A.
comp35677_c0	3.57329	10.7583	7.52118e-07	1.63497e-05	Stress protein;
comp40521_c0	3.57052	0.178518	0.00020148	0.0015664	Os03g0803800 protein (Fragment);
comp37265_c0	3.57052	0.178518	0.00020148	0.0015664	OSJNBa0064M23.15 protein;
comp12088_c1	3.57052	0.178518	0.00020148	0.0015664	N.A.
comp29704_c0	3.57052	0.178518	0.00020148	0.0015664	N.A.
comp8875_c0	3.56941	2.21853	4.24141e-06	6.8865e-05	NAC transcription factor 1;
comp31141_c0	3.56765	3.77154	1.61992e-06	3.06683e-05	Os02g0794400 protein;
comp18071_c1	3.56652	-0.193155	0.000622182	0.00383362	N.A.
comp23721_c0	3.56652	-0.193155	0.000622182	0.00383362	N.A.
comp28527_c0	3.56474	4.70662	1.17257e-06	2.3675e-05	Putative uncharacterized protein;
comp23683_c0	3.56424	1.76072	9.3743e-06	0.000132004	N.A.
comp35212_c0	3.56414	7.2792	8.42249e-07	1.79967e-05	Delta 1-pyrroline-5-carboxylate synthetase isoform 1;
comp22990_c0	3.56177	3.30276	2.08643e-06	3.7993e-05	Os06g0683600 protein;
comp31396_c0	3.56078	4.68913	1.21493e-06	2.43978e-05	Oxidoreductase;
comp39221_c0	3.55871	-0.699183	0.000921321	0.0052669	N.A.
comp9461_c0	3.55871	-0.699183	0.000921321	0.0052669	N.A.
comp27306_c0	3.55871	-0.699183	0.000921321	0.0052669	N.A.
comp23397_c1	3.55871	-0.699183	0.000921321	0.0052669	Putative uncharacterized protein Sb0011s012860;
comp19552_c0	3.55871	-0.699183	0.000921321	0.0052669	Uncharacterized protein;
comp19339_c0	3.55871	-0.699183	0.000921321	0.0052669	N.A.
comp355_c0	3.55871	-0.699183	0.000921321	0.0052669	N.A.
comp42295_c0	3.55871	-0.699183	0.000921321	0.0052669	N.A.
comp28772_c0	3.55871	-0.699183	0.000921321	0.0052669	N.A.
comp27457_c0	3.55722	2.12764	5.10784e-06	7.94835e-05	Ribosomal protein-like;
comp37682_c0	3.55626	4.35825	1.32268e-06	2.59903e-05	Os01g0375000 protein;
comp36208_c0	3.55597	1.24758	1.67503e-05	0.000208781	N.A.
comp29327_c0	3.55597	1.24758	1.67503e-05	0.000208781	Os09g0479600 protein (Fragment);
comp28876_c0	3.55547	7.18529	8.93472e-07	1.88501e-05	OSJNBa0035M09.2 protein;
comp31455_c0	3.5543	4.48979	1.28801e-06	2.54419e-05	Putative uncharacterized protein Sb04g006420;
comp31827_c2	3.55022	8.42463	8.74753e-07	1.85011e-05	Stachyose synthase;
comp318_c0	3.54967	2.27642	5.74382e-06	8.76026e-05	Os03g0333100 protein;
comp5948_c0	3.54815	3.97378	1.63422e-06	3.08613e-05	Os01g0687300 protein;
comp26533_c0	3.54673	0.158131	0.000228285	0.00172745	N.A.
comp38327_c0	3.54518	1.23802	1.78693e-05	0.000220076	Lectin-like receptor kinase-like protein;
comp31536_c0	3.54317	1.51124	1.67794e-05	0.000209057	N.A.
comp30060_c0	3.54126	3.5795	1.97014e-06	3.63598e-05	Mitochondrial carrier C12B10.09;
comp44478_c0	3.53491	-0.219758	0.000622182	0.00383362	Os09g0565500 protein;
comp12487_c0	3.53491	-0.219758	0.000622182	0.00383362	N.A.
comp23880_c0	3.53491	-0.219758	0.000622182	0.00383362	N.A.
comp39884_c0	3.53491	-0.219758	0.000622182	0.00383362	N.A.
comp44890_c0	3.53491	-0.219758	0.000622182	0.00383362	N.A.
comp31370_c0	3.53455	0.439383	0.000107311	0.00095224	N.A.
comp12031_c0	3.5343	1.22839	1.9071e-05	0.000231097	N.A.
comp18200_c0	3.5343	1.22839	1.9071e-05	0.000231097	N.A.
comp17876_c0	3.53107	2.01953	6.77408e-06	9.96359e-05	N.A.
comp23454_c0	3.52843	5.83223	1.15954e-06	2.35066e-05	Peptide deformylase 1B, chloroplastic;
comp21037_c0	3.52767	10.1018	9.88368e-07	2.0506e-05	MATE transporter 2;
comp12839_c0	3.52726	5.37781	1.26744e-06	2.50687e-05	Phosphatidylinositol transfer protein, expressed;
comp39589_c0	3.52629	0.674047	6.51217e-05	0.000633393	N.A.
comp35408_c0	3.52615	7.58703	1.04277e-06	2.13993e-05	Uncharacterized protein;
comp20674_c0	3.52514	10.5136	1.00195e-06	2.07028e-05	Os01g0314800 protein;
comp26416_c0	3.52487	2.01396	7.04045e-06	0.000102849	Os07g0242400 protein;
comp9803_c0	3.52368	2.25301	6.75922e-06	9.9485e-05	AAA-type ATPase-like;
comp42752_c0	3.52334	1.2187	2.0362e-05	0.000244474	Os06g0687000 protein;
comp43033_c0	3.52254	0.137444	0.000259049	0.0019101	Os06g0694300 protein;
comp35362_c0	3.52234	5.9677	1.18807e-06	2.39558e-05	Uncharacterized protein;
comp27339_c0	3.51771	5.72665	1.24212e-06	2.47231e-05	Os08g0118100 protein;
comp17310_c0	3.51582	1.05191	2.87467e-05	0.000322097	Uncharacterized protein;
comp32879_c0	3.51541	2.57366	4.27316e-06	6.8865e-05	N.A.
comp12860_c0	3.50614	0.863023	4.33639e-05	0.000456955	N.A.
comp38648_c0	3.50518	1.59733	1.62023e-05	0.000202538	N.A.
comp38139_c0	3.50259	-0.246876	0.000727001	0.00435129	N.A.
comp39657_c0	3.50259	-0.246876	0.000727001	0.00435129	N.A.
comp20130_c0	3.50259	-0.246876	0.000727001	0.00435129	N.A.
comp15096_c0	3.50259	-0.246876	0.000727001	0.00435129	N.A.
comp4261_c0	3.50259	-0.246876	0.000727001	0.00435129	Uncharacterized protein;
comp26267_c0	3.50213	6.82452	1.23675e-06	2.46891e-05	Os07g0685500 protein;
comp25852_c0	3.50098	8.6562	1.16804e-06	2.35995e-05	Protein binding protein;
comp23885_c0	3.49794	0.116448	0.000294417	0.00210847	N.A.
comp28431_c0	3.49432	8.09843	1.22306e-06	2.44482e-05	Anamorsin homolog;
comp34270_c0	3.49358	3.99042	2.10847e-06	3.83247e-05	Uncharacterized protein;
comp17637_c0	3.49318	0.645233	7.84456e-05	0.000736727	N.A.
comp11706_c0	3.4918	0.850482	4.70723e-05	0.000488556	N.A.
comp33004_c0	3.49076	1.02987	3.32905e-05	0.000365005	Glycerophosphoryl diester phosphodiesterase 2-like protein;
comp18048_c1	3.49076	1.02987	3.32905e-05	0.000365005	Putative uncharacterized protein Sb05g026150;
comp31205_c0	3.48893	3.98618	2.15142e-06	3.8964e-05	Os05g0502800 protein;
comp18664_c0	3.48832	1.58233	1.79411e-05	0.000220076	Putative uncharacterized protein Sb02g020770;
comp35158_c0	3.48651	6.60733	1.38142e-06	2.68984e-05	Os08g0116800 protein;
comp27227_c0	3.48276	4.10494	2.20543e-06	3.97984e-05	Uncharacterized protein;
comp25610_c0	3.4799	4.10233	2.22604e-06	4.00882e-05	Uncharacterized protein;
comp33738_c0	3.47865	1.17926	2.48467e-05	0.000287084	OSIGBa0138H21-OSIGBa0138E01.15 protein;
comp18748_c0	3.47807	1.01873	3.58534e-05	0.000386759	N.A.
comp23519_c0	3.47496	0.387967	0.000148152	0.00123074	N.A.
comp27538_c0	3.47161	4.13396	2.26616e-06	4.06746e-05	Expressed protein;
comp35312_c1	3.47004	3.32467	3.16252e-06	5.33247e-05	Putative uncharacterized protein Sb01g004730;
comp26690_c0	3.46953	-0.27453	0.000851461	0.00494271	N.A.
comp21926_c0	3.46953	-0.27453	0.000851461	0.00494271	Os11g0587300 protein;
comp39259_c0	3.46953	-0.27453	0.000851461	0.00494271	N.A.
comp25157_c0	3.46953	-0.27453	0.000851461	0.00494271	N.A.
comp26718_c0	3.46782	1.96287	9.63685e-06	0.00013426	Uncharacterized protein;
comp20892_c0	3.46713	6.68143	1.53235e-06	2.92498e-05	Putative uncharacterized protein Sb06g019625;
comp33517_c0	3.4627	0.825064	5.55783e-05	0.000562594	Uncharacterized protein;
comp12473_c0	3.4627	0.825064	5.55783e-05	0.000562594	N.A.
comp26925_c0	3.45929	0.615818	9.48195e-05	0.00086725	N.A.
comp24464_c0	3.45929	0.615818	9.48195e-05	0.00086725	N.A.
comp37474_c0	3.45836	3.91437	2.67876e-06	4.68495e-05	Cytokinin-O-glucosyltransferase 2;
comp16525_c0	3.45626	1.66438	1.7283e-05	0.000214089	OSIGBa0106G07.15 protein;
comp22804_c1	3.45577	1.15912	2.84347e-05	0.000319097	Os09g0454600 protein;
comp30851_c0	3.45446	2.45884	6.54483e-06	9.70235e-05	Translation initiation factor;
comp35047_c0	3.45131	2.51587	6.23587e-06	9.35505e-05	Hsp90 protein, expressed;
comp26501_c0	3.44887	7.62517	1.61072e-06	3.05437e-05	Os03g0230300 protein;
comp14928_c0	3.4477	3.40253	3.73867e-06	6.15887e-05	SAR DNA binding protein (Fragment);
comp6571_c0	3.44634	3.52251	3.31849e-06	5.55806e-05	Putative uncharacterized protein Sb07g005870;
comp18973_c0	3.4442	1.14895	3.0439e-05	0.000338057	N.A.
comp29791_c0	3.44343	3.04175	4.9163e-06	7.67811e-05	MYB transcription factor;
comp28520_c0	3.44204	0.600878	9.48195e-05	0.00086725	N.A.
comp22697_c0	3.44108	4.93554	2.19199e-06	3.95796e-05	Uncharacterized protein;
comp17235_c0	3.44066	3.39614	3.91119e-06	6.42196e-05	N.A.
comp21624_c0	3.43591	3.70336	3.278e-06	5.51482e-05	Uncharacterized protein;
comp39633_c0	3.43569	-0.302741	0.000999618	0.00559067	N.A.
comp24670_c0	3.43569	-0.302741	0.000999618	0.00559067	N.A.
comp28368_c0	3.43528	3.89339	3.07657e-06	5.21974e-05	NAC transcription factor 8;
comp22823_c0	3.43299	0.79918	6.58002e-05	0.000639372	Uncharacterized protein;
comp23287_c0	3.42992	4.45362	2.69497e-06	4.70645e-05	Uncharacterized protein;
comp28152_c0	3.42793	2.85592	5.50701e-06	8.44708e-05	Uncharacterized protein;
comp27172_c0	3.42683	3.50482	3.70946e-06	6.12418e-05	Transcription factor GT-3b;
comp29467_c2	3.42458	0.585778	0.000104384	0.000929565	N.A.
comp6863_c1	3.42204	4.25306	2.84736e-06	4.90727e-05	N.A.
comp29953_c0	3.42164	4.38445	2.75287e-06	4.78064e-05	Os06g0341300 protein;
comp22073_c0	3.4215	0.0515079	0.000436421	0.00289765	N.A.
comp30164_c0	3.4215	0.0515079	0.000436421	0.00289765	N.A.
comp11617_c0	3.42077	1.12837	3.49293e-05	0.000380477	N.A.
comp33593_c0	3.4206	6.68748	2.01466e-06	3.70678e-05	Uncharacterized protein;
comp21661_c0	3.41652	5.84826	2.18487e-06	3.94748e-05	Putative aldehyde dehydrogenase MIS1;
comp40147_c0	3.41286	0.961637	4.85013e-05	0.000501943	N.A.
comp12942_c0	3.4128	0.334604	0.000206665	0.00160328	Retrotransposon protein, putative, unclassified;
comp21346_c0	3.40573	1.25888	4.53918e-05	0.000473347	SMAD/FHA domain-containing family protein;
comp34792_c0	3.4049	6.61792	2.21596e-06	3.99645e-05	Metal tolerance protein 7;
comp33703_c0	3.40353	2.41311	8.74037e-06	0.000124065	N.A.
comp7593_c0	3.40266	0.772815	7.81216e-05	0.000734871	Expressed protein;
comp31516_c0	3.40093	1.50487	2.87556e-05	0.000322097	Probable E3 ubiquitin-protein ligase BAH1-like 1;
comp13560_c0	3.40067	6.59741	2.25709e-06	4.05602e-05	Cytochrome P450 CYP76H18;
comp17635_c0	3.39982	2.34735	9.89591e-06	0.000137039	4-amino-4-deoxychorismate synthase;
comp38954_c0	3.39946	0.949938	5.23806e-05	0.00053433	N.A.
comp15142_c0	3.39946	0.949938	5.23806e-05	0.00053433	Uncharacterized protein;
comp25353_c0	3.39695	1.10749	3.74432e-05	0.000401746	N.A.
comp23890_c0	3.39519	5.08682	2.73314e-06	4.75792e-05	Os02g0622200 protein;
comp18504_c0	3.3951	0.029176	0.000436421	0.00289765	N.A.
comp31692_c0	3.39401	7.34603	2.28831e-06	4.09987e-05	Aconitate hydratase, cytoplasmic, putative, expressed;
comp38023_c0	3.38807	1.89177	1.50841e-05	0.000190622	Uncharacterized protein (Fragment);
comp35230_c2	3.38312	5.66181	2.70715e-06	4.71539e-05	NIN-like protein 1;
comp21930_c0	3.38135	5.07423	2.96166e-06	5.05332e-05	Oxidoreductase NAD-binding domain containing protein, expressed;
comp33441_c0	3.37842	4.4068	3.62269e-06	5.99078e-05	cDNA clone:001-016-C05, full insert sequence;
comp25141_c0	3.37715	4.60267	3.30995e-06	5.54685e-05	Os02g0622500 protein (Fragment);
comp35482_c3	3.37707	4.77591	3.26968e-06	5.5039e-05	MATE efflux family protein, expressed;
comp27130_c0	3.3755	3.0204	6.86789e-06	0.000100769	RNA pseudourine synthase 6, chloroplastic;
comp38222_c0	3.37515	2.56017	8.23531e-06	0.000117674	N.A.
comp29239_c0	3.37484	2.25976	1.24698e-05	0.000163995	Predicted protein;
comp25786_c0	3.37227	0.926246	6.12017e-05	0.000602084	N.A.
comp38277_c0	3.3709	0.539485	0.000140031	0.00117169	N.A.
comp27427_c0	3.3709	0.539485	0.000140031	0.00117169	N.A.
comp41869_c0	3.36982	0.29787	0.000259582	0.00191277	N.A.
comp30067_c0	3.3682	2.80216	7.6749e-06	0.000110825	Os05g0535800 protein;
comp17307_c0	3.36814	3.98079	4.33478e-06	6.96904e-05	Glycerol-3-phosphate dehydrogenase;
comp35001_c1	3.36681	5.46487	3.0587e-06	5.1958e-05	Uncharacterized protein;
comp35050_c4	3.36039	6.59381	2.88702e-06	4.96258e-05	Catalase;
comp30339_c0	3.35994	2.70053	9.04672e-06	0.000127931	N.A.
comp27595_c0	3.3568	1.57628	2.84039e-05	0.000318871	Uncharacterized protein;
comp22559_c0	3.35022	1.67291	2.54965e-05	0.000293351	N.A.
comp36676_c0	3.3494	4.2043	4.27887e-06	6.8865e-05	Putative uncharacterized protein Sb03g033170;
comp30570_c0	3.3481	1.06479	4.96807e-05	0.000510982	N.A.
comp27229_c0	3.34584	1.45629	3.77353e-05	0.000403871	N.A.
comp18482_c0	3.34584	1.45629	3.77353e-05	0.000403871	N.A.
comp14999_c1	3.3453	2.09336	1.77056e-05	0.000218694	Lycogenin glucosyltransferase (Glycogenin)-like protein;
comp23442_c0	3.34373	8.40206	2.94056e-06	5.02318e-05	cDNA, clone: J065073D04, full insert sequence;
comp18796_c0	3.34305	1.33431	4.91653e-05	0.000507356	N.A.
comp22579_c1	3.34218	1.66581	2.67526e-05	0.000305698	Transcription factor (Fragment);
comp24077_c0	3.34173	2.73209	9.454e-06	0.00013237	Expressed protein;
comp9913_c0	3.34079	-0.0165834	0.000572185	0.00359502	N.A.
comp72_c0	3.34002	0.718562	0.000101616	0.000911118	Uncharacterized protein;
comp13502_c0	3.33795	6.15038	3.34786e-06	5.60412e-05	Tetrachloro-P-hydroquinone reductive dehalogenase;
comp28716_c0	3.33397	0.507757	0.000171134	0.00137017	N.A.
comp26074_c0	3.33397	0.507757	0.000171134	0.00137017	N.A.
comp34079_c0	3.33238	5.01062	3.98058e-06	6.51454e-05	Putative uncharacterized protein Sb04g005420;
comp24937_c0	3.33235	1.84233	2.02741e-05	0.000243679	NAC family member;
comp26482_c0	3.33105	2.34832	1.28934e-05	0.000168878	Uncharacterized protein;
comp31219_c0	3.32732	4.49019	4.65281e-06	7.34675e-05	Uncharacterized protein;
comp29009_c0	3.3262	6.19144	3.61021e-06	5.97343e-05	Putative uncharacterized protein Sb01g046410;
comp18502_c0	3.32599	1.65152	2.80771e-05	0.000317347	Lipase class 3 family protein-like;
comp28008_c0	3.32552	0.260152	0.000291475	0.00208989	Uncharacterized protein;
comp14643_c0	3.32207	1.54566	3.48896e-05	0.000380477	N.A.
comp18489_c0	3.32207	1.54566	3.48896e-05	0.000380477	Histone deacetylase;
comp36062_c0	3.32097	5.64286	3.88905e-06	6.3891e-05	N.A.
comp7380_c0	3.31988	7.94787	3.39552e-06	5.66813e-05	12-oxo-phytodienoic acid reductase;
comp35787_c0	3.31611	8.6773	3.44151e-06	5.74171e-05	DNA-binding protein phosphatase 2C;
comp32104_c0	3.31515	0.491621	0.000189466	0.00149348	N.A.
comp27749_c0	3.31515	0.491621	0.000189466	0.00149348	N.A.
comp24249_c0	3.31515	0.491621	0.000189466	0.00149348	N.A.
comp39012_c0	3.31285	-0.0400354	0.00065691	0.0040092	N.A.
comp29113_c0	3.31285	-0.0400354	0.00065691	0.0040092	N.A.
comp33144_c0	3.31175	2.79643	1.00339e-05	0.000138658	CCAAT-box-binding transcription factor-like protein;
comp28144_c0	3.30416	2.91643	1.09033e-05	0.000148124	Os02g0135700 protein;
comp9839_c0	3.30285	0.240907	0.000327712	0.00230518	N.A.
comp24805_c0	3.30285	0.240907	0.000327712	0.00230518	Senescence-associated protein-like;
comp29519_c0	3.30252	2.44006	1.28995e-05	0.000168878	N.A.
comp31502_c0	3.30231	2.59946	1.32361e-05	0.000172488	Phytochrome and flowering time protein 1;
comp32930_c1	3.30147	3.47628	7.89737e-06	0.00011333	Putative uncharacterized protein Sb02g039370;
comp29630_c0	3.29968	2.82914	1.02029e-05	0.000140128	N.A.
comp15883_c0	3.29704	2.0505	2.37252e-05	0.000276142	Thaumatin-like protein 1;
comp27815_c1	3.29608	0.475299	0.000209973	0.00162445	Uncharacterized protein;
comp18587_c0	3.29608	0.475299	0.000209973	0.00162445	N.A.
comp16837_c0	3.29594	2.31705	1.5996e-05	0.000200627	Utp14 protein, expressed;
comp29536_c0	3.2946	2.73623	1.1601e-05	0.000154945	CBL-interacting protein kinase 10;
comp35059_c0	3.29395	1.16102	5.06643e-05	0.000518262	H0215A08.3 protein;
comp29582_c2	3.29271	7.44162	4.00686e-06	6.55042e-05	Phosphoenolpyruvate carboxylase isoform 1;
comp26427_c0	3.29119	0.676461	0.000133085	0.00112706	N.A.
comp25385_c0	3.29107	4.25034	5.92965e-06	8.98987e-05	Uncharacterized protein;
comp33478_c1	3.29057	6.35298	4.38558e-06	7.03941e-05	Uncharacterized protein;
comp31102_c0	3.29006	3.09306	9.45778e-06	0.00013237	Uncharacterized protein;
comp37484_c0	3.28852	4.80785	5.23645e-06	8.0857e-05	Uncharacterized protein;
comp19829_c0	3.28808	2.18252	1.98495e-05	0.000238798	N.A.
comp18756_c0	3.28647	1.51437	4.30365e-05	0.000454428	Os01g0642900 protein;
comp15980_c0	3.28436	-0.0638865	0.000755559	0.00447501	N.A.
comp28194_c0	3.28436	-0.0638865	0.000755559	0.00447501	N.A.
comp22657_c0	3.28306	5.59612	4.88875e-06	7.64302e-05	Uncharacterized protein;
comp36322_c0	3.28271	4.83461	5.59103e-06	8.55849e-05	N.A.
comp27873_c2	3.27898	5.67117	4.88083e-06	7.63858e-05	Uncharacterized protein;
comp7419_c0	3.27879	1.39743	5.27985e-05	0.00053808	Putative uncharacterized protein Sb04g031880;
comp24975_c0	3.27675	0.458785	0.000232936	0.0017494	Uncharacterized protein;
comp34764_c5	3.27516	7.70098	4.41101e-06	7.06777e-05	Os06g0192600 protein;
comp18454_c0	3.27489	2.35809	1.66296e-05	0.000207535	Mitochondrial glycoprotein;
comp23611_c0	3.27472	2.80683	1.16552e-05	0.000154945	MDR-like ABC transporter;
comp42296_c0	3.27454	0.662143	0.000145838	0.00121454	Homeodomain transcription factor;
comp24029_c0	3.27454	0.662143	0.000145838	0.00121454	N.A.
comp18897_c0	3.27398	4.82673	5.87853e-06	8.92136e-05	Ubiquitin carboxyl-terminal hydrolase;
comp30144_c0	3.27383	2.46969	1.42267e-05	0.000182237	Peptidyl-prolyl cis-trans isomerase;
comp34453_c0	3.27287	0.840059	9.90564e-05	0.000889919	OSJNBa0033H08.2 protein;
comp26046_c0	3.27287	0.840059	9.90564e-05	0.000889919	Major pollen allergen Car b 1 isoforms 1A and 1B;
comp6775_c0	3.27287	0.840059	9.90564e-05	0.000889919	DNA topoisomerase;
comp26001_c1	3.27251	2.62237	1.4808e-05	0.000187448	SnRK2.4;
comp26795_c0	3.27241	4.26498	6.4171e-06	9.54386e-05	N.A.
comp29507_c0	3.27213	2.66986	1.38771e-05	0.000178138	Histone H2A;
comp22662_c0	3.26975	7.60238	4.55798e-06	7.21217e-05	Uncharacterized protein;
comp19002_c0	3.26816	2.66633	1.42209e-05	0.000182237	N.A.
comp27126_c0	3.26662	1.86855	2.50276e-05	0.000288505	N.A.
comp31005_c0	3.26637	3.07185	1.07663e-05	0.000146587	Uncharacterized protein;
comp23266_c0	3.26529	6.08013	5.10137e-06	7.9424e-05	Putative uncharacterized protein Sb03g010110;
comp23247_c0	3.26521	8.32242	4.63102e-06	7.31619e-05	Putative NAC domain transcription factor superfamily protein;
comp20949_c0	3.26176	6.88731	5.00189e-06	7.79962e-05	Beta-amylase;
comp5049_c0	3.2605	3.38366	9.16771e-06	0.000129459	N.A.
comp4251_c0	3.25769	0.64768	0.000159943	0.00130483	N.A.
comp39405_c0	3.25715	0.442075	0.000232936	0.0017494	N.A.
comp40399_c0	3.25715	0.442075	0.000232936	0.0017494	HAT family dimerisation domain containing protein;
comp29755_c0	3.25715	0.442075	0.000232936	0.0017494	N.A.
comp30201_c0	3.25641	0.201608	0.000415922	0.00278059	Os04g0625300 protein (Fragment);
comp27078_c0	3.25298	2.78743	1.33376e-05	0.00017351	EIL transcription factor;
comp24251_c0	3.24998	2.33597	1.87843e-05	0.000229008	Putative uncharacterized protein Sb01g021230;
comp15233_c0	3.24998	1.48238	5.05165e-05	0.000517287	cDNA clone:001-117-A11, full insert sequence;
comp34197_c3	3.24502	3.67628	9.48576e-06	0.000132457	Os11g0673000 protein;
comp37282_c0	3.24215	1.57779	4.38325e-05	0.000460924	N.A.
comp32930_c0	3.24071	1.47427	5.33181e-05	0.000542272	Leucine-rich repeat transmembrane protein kinase 1-like protein;
comp11848_c0	3.24071	1.47427	5.33181e-05	0.000542272	N.A.
comp30601_c0	3.23902	1.36268	6.6463e-05	0.000644979	Defense-responsive protein (Fragment);
comp31467_c2	3.23506	5.02495	6.74454e-06	9.9396e-05	Uncharacterized protein;
comp38405_c0	3.23464	1.10944	6.6555e-05	0.000645662	N.A.
comp21421_c0	3.23262	0.181538	0.000469533	0.00308211	N.A.
comp43793_c0	3.23262	0.181538	0.000469533	0.00308211	Os01g0675000 protein;
comp20021_c0	3.23262	0.181538	0.000469533	0.00308211	N.A.
comp17475_c0	3.22808	0.801452	0.000127118	0.0010852	N.A.
comp27668_c0	3.22599	1.23204	8.53254e-05	0.000789785	N.A.
comp18882_c0	3.22347	2.76115	1.56454e-05	0.000196938	Small RNA methyltransferase;
comp32515_c0	3.21715	0.408049	0.000287576	0.0020867	N.A.
comp17344_c0	3.21715	4.0851	9.07335e-06	0.000128187	OSJNBa0015K02.19 protein;
comp18071_c0	3.21622	3.47972	1.17783e-05	0.000156011	Os02g0114200 protein;
comp7531_c0	3.21528	8.52462	6.15104e-06	9.23239e-05	Os05g0575000 protein;
comp18370_c0	3.21486	1.22237	9.08837e-05	0.000834553	N.A.
comp22571_c0	3.21324	5.56389	7.12559e-06	0.000103942	Putative uncharacterized protein;
comp23565_c0	3.21131	2.35905	2.12462e-05	0.000253069	Uncharacterized protein;
comp32108_c0	3.21009	5.32308	7.51922e-06	0.000108881	Uncharacterized protein;
comp40884_c0	3.20843	0.161177	0.000530803	0.00336739	N.A.
comp32276_c0	3.20826	3.95272	1.05587e-05	0.000144018	Uncharacterized protein;
comp31903_c0	3.20814	5.33563	7.52214e-06	0.000108881	Os08g0430000 protein;
comp33041_c0	3.20712	2.98306	1.56502e-05	0.000196938	H/ACA ribonucleoprotein complex subunit 1-like protein 1;
comp19048_c0	3.20639	2.78817	1.6106e-05	0.000201754	Putative uncharacterized protein Sb09g023310;
comp21952_c0	3.20579	6.12015	7.17102e-06	0.000104472	CCT motif family protein, expressed;
comp35985_c0	3.20458	6.94676	6.86121e-06	0.000100721	Os06g0231300 protein;
comp25622_c0	3.20454	0.940262	0.000104429	0.000929691	Os01g0962500 protein;
comp33555_c0	3.20404	3.38896	1.35126e-05	0.000174577	Os09g0442400 protein;
comp29015_c0	3.20365	1.21263	9.68414e-05	0.000872472	Beta-galactosidase;
comp34404_c0	3.20181	3.27311	1.34787e-05	0.000174326	Putative uncharacterized protein Sb07g006000;
comp17197_c0	3.19824	4.42796	9.26526e-06	0.000130591	Molybdenum cofactor biosynthesis protein 1 A, putative, expressed;
comp29417_c0	3.19813	1.32705	7.9257e-05	0.000742762	N.A.
comp21771_c0	3.19728	2.82107	1.9378e-05	0.000233955	N.A.
comp13585_c0	3.19673	0.390723	0.000320045	0.0022613	Putative uncharacterized protein Sb04g008940;
comp22363_c0	3.19673	0.390723	0.000320045	0.0022613	Uncharacterized protein;
comp29597_c0	3.19569	3.40862	1.37995e-05	0.000177445	Nodulin-like;
comp30345_c0	3.19242	6.23442	7.69456e-06	0.000111003	Os07g0166100 protein;
comp29592_c0	3.19188	4.06245	1.04395e-05	0.000142921	PHD-finger family;
comp8956_c0	3.19113	5.27699	8.55193e-06	0.000121851	OSJNBa0054D14.1 protein;
comp23632_c0	3.19075	0.92838	0.000112823	0.000992446	Putative importin 9;
comp40240_c0	3.19075	0.92838	0.000112823	0.000992446	Os06g0164000 protein;
comp38724_c0	3.18773	1.318	8.41037e-05	0.000781123	Uncharacterized protein;
comp30587_c0	3.18538	1.06678	8.80793e-05	0.000811279	N.A.
comp12344_c0	3.18382	0.140517	0.000600932	0.00375211	N.A.
comp27706_c0	3.18382	0.140517	0.000600932	0.00375211	N.A.
comp42474_c0	3.18186	0.761762	0.000150625	0.00124784	Putative uncharacterized protein Sb01g037150;
comp598_c0	3.17683	0.916397	0.000121962	0.0010625	Os05g0366300 protein;
comp23290_c0	3.17531	3.51884	1.36192e-05	0.000175418	N.A.
comp33693_c0	3.17388	2.98938	1.80334e-05	0.000220568	Uncharacterized protein;
comp32977_c0	3.17102	9.49693	7.86284e-06	0.000112888	Uncharacterized protein;
comp25667_c0	3.17039	3.78269	1.34448e-05	0.000174027	Os02g0704600 protein;
comp36146_c0	3.16715	6.65687	8.58947e-06	0.000122212	Disulfide oxidoreductase/ monooxygenase;
comp22419_c0	3.16611	0.74828	0.000164134	0.00132509	Uncharacterized protein;
comp29562_c0	3.16231	3.8157	1.35743e-05	0.00017529	Os06g0698600 protein;
comp29573_c0	3.1592	4.08341	1.29771e-05	0.000169701	Uncharacterized protein;
comp28363_c0	3.15879	0.119549	0.00068133	0.00414306	N.A.
comp33166_c0	3.15641	1.8512	4.0812e-05	0.000433406	DNA repair protein RAD51;
comp34186_c0	3.15567	8.74946	8.61653e-06	0.000122539	Os06g0635200 protein;
comp37226_c0	3.15369	2.78239	2.47299e-05	0.000285953	N.A.
comp34101_c0	3.15296	7.18992	9.05693e-06	0.000128015	DEAD-box ATP-dependent RNA helicase 9;
comp10655_c0	3.15226	0.557639	0.000257011	0.00189707	Expressed protein;
comp4633_c0	3.15019	0.734669	0.000178982	0.00142617	cDNA clone:J013099F14, full insert sequence;
comp17539_c0	3.1494	5.54264	1.02595e-05	0.000140712	Zinc ion binding protein;
comp30288_c0	3.14808	2.55975	2.74521e-05	0.000311324	N.A.
comp23089_c0	3.14808	2.55975	2.74521e-05	0.000311324	Os06g0274200 protein;
comp36766_c0	3.14752	5.37085	1.06424e-05	0.000145038	ATP-dependent RNA helicase;
comp9467_c0	3.14622	1.16291	0.000133821	0.00113252	N.A.
comp33577_c0	3.14337	1.58684	6.28621e-05	0.000615552	Os03g0775400 protein;
comp34136_c0	3.14286	5.55449	1.05076e-05	0.000143722	RING-type E3 ubiquitin ligase;
comp33490_c0	3.14183	5.41827	1.09221e-05	0.000148256	Cullin-4B, putative, expressed;
comp29883_c0	3.14144	4.36377	1.29029e-05	0.000168878	Uncharacterized protein;
comp28724_c0	3.13886	2.76926	2.70625e-05	0.00030741	Uncharacterized protein;
comp7691_c0	3.13881	5.45374	1.11804e-05	0.000151253	N.A.
comp33937_c0	3.13807	5.54432	1.08426e-05	0.000147498	cDNA clone:J013102P20, full insert sequence;
comp6953_c0	3.13538	5.26318	1.14186e-05	0.000153117	Os06g0651200 protein;
comp34971_c1	3.13516	2.95502	2.19784e-05	0.00026006	Non-symbiotic hemoglobin 2, putative, expressed;
comp22804_c0	3.13472	1.5793	6.60935e-05	0.000641807	Os09g0454600 protein;
comp32611_c0	3.13425	0.879827	0.000142775	0.00119166	N.A.
comp18937_c0	3.13425	0.879827	0.000142775	0.00119166	Glutathione S-transferase, N-terminal domain containing protein, expressed;
comp16155_c0	3.13332	0.0982617	0.000773646	0.00456456	N.A.
comp17412_c0	3.13332	0.0982617	0.000773646	0.00456456	N.A.
comp21581_c0	3.1286	4.48034	1.33807e-05	0.000173921	N.A.
comp33176_c0	3.12763	2.75933	2.83185e-05	0.000318031	N.A.
comp8272_c0	3.12659	1.66157	5.99303e-05	0.000590542	N.A.
comp22579_c0	3.12589	3.74301	1.73182e-05	0.000214437	NAC transcription factor 15;
comp37057_c0	3.12506	2.9102	2.43781e-05	0.000282755	N.A.
comp26686_c0	3.12493	5.16537	1.24173e-05	0.000163447	Uncharacterized protein;
comp38453_c0	3.12132	1.01158	0.000117477	0.00102669	N.A.
comp30708_c0	3.12132	1.01158	0.000117477	0.00102669	Uncharacterized protein;
comp22226_c0	3.11619	6.98553	1.12284e-05	0.000151309	Seed starch branching enzyme;
comp41728_c0	3.11533	0.526301	0.000312634	0.00221727	Retrotransposon protein, putative, LINE subclass;
comp28913_c2	3.11294	1.81319	5.05173e-05	0.000517287	N.A.
comp19025_c0	3.1127	1.253	0.00012868	0.00109563	Transcriptional co-repressor-like;
comp26736_c0	3.11235	2.48046	3.53026e-05	0.000383684	Predicted protein;
comp17576_c0	3.11201	0.319202	0.000496502	0.00321894	N.A.
comp26260_c0	3.10968	5.04117	1.35794e-05	0.00017529	Uncharacterized protein;
comp5576_c0	3.10739	0.076647	0.000879821	0.00507501	N.A.
comp7508_c0	3.10514	0.854911	0.000167544	0.00134393	N.A.
comp22466_c0	3.10435	4.72629	1.46765e-05	0.000186253	ATP binding protein;
comp37541_c0	3.10198	4.74438	1.46484e-05	0.000186113	Expressed protein;
comp29402_c0	3.10136	0.693029	0.000233106	0.0017494	GeBP-type transcription factor (Fragment);
comp33514_c0	3.0981	7.6008	1.20784e-05	0.000159336	Serine carboxypeptidase 1;
comp25677_c1	3.09698	1.45127	9.63869e-05	0.000869159	N.A.
comp42384_c0	3.09651	0.510367	0.000345287	0.00240684	N.A.
comp28704_c0	3.09638	2.20049	4.30485e-05	0.000454428	Putative uncharacterized protein;
comp17579_c0	3.09614	3.87109	1.93606e-05	0.000233955	Lipid binding protein;
comp19675_c0	3.09522	7.74026	1.22489e-05	0.000161302	ABA-responsive protein;
comp28643_c0	3.09372	3.17705	2.45299e-05	0.000284078	OSJNBb0038F03.9 protein;
comp18140_c0	3.09345	1.63273	7.26348e-05	0.000695001	N.A.
comp27051_c0	3.09173	5.53781	1.41378e-05	0.000181253	Chain A, Three-Dimensional Structure Of A Rna-Polymerase Ii Binding Protein With Associated Ligand-like;
comp9605_c0	3.09171	3.44448	2.15835e-05	0.000256376	N.A.
comp24065_c0	3.09037	0.842286	0.000181665	0.00144143	Uncharacterized protein;
comp33400_c0	3.09034	5.94036	1.38521e-05	0.00017797	Esterase/lipase/thioesterase-like protein;
comp19900_c0	3.09003	0.300739	0.000555732	0.00350263	Os03g0724600 protein (Fragment);
comp8177_c0	3.08882	2.13423	4.88841e-05	0.000505383	N.A.
comp26245_c0	3.08724	3.51237	2.33504e-05	0.00027199	Uncharacterized protein;
comp30240_c1	3.08367	1.33776	0.000117108	0.00102436	Os04g0167900 protein;
comp13489_c0	3.08321	1.78727	6.01129e-05	0.000591953	Lipid binding protein;
comp29876_c0	3.08147	6.74514	1.38919e-05	0.000178252	Gibberellin 20 oxidase 2;
comp21959_c0	3.08098	0.0546939	0.000879821	0.00507501	N.A.
comp16352_c0	3.08098	0.0546939	0.000879821	0.00507501	N.A.
comp9800_c0	3.08098	0.0546939	0.000879821	0.00507501	N.A.
comp37412_c0	3.0801	1.70517	6.8907e-05	0.00066526	AAP7;
comp36254_c0	3.0795	5.41944	1.53482e-05	0.000193471	Uncharacterized protein;
comp406_c0	3.07743	0.494251	0.000381713	0.00262725	Os06g0593200 protein;
comp36883_c0	3.07743	0.494251	0.000381713	0.00262725	N.A.
comp34949_c0	3.0769	4.94474	1.63825e-05	0.000204706	Putative uncharacterized protein Sb03g009870;
comp35339_c1	3.07631	7.81319	1.36032e-05	0.000175418	Histidine acid phosphatase family protein, putative, expressed;
comp22999_c1	3.07544	0.829548	0.000197101	0.00153873	N.A.
comp29498_c0	3.07506	2.90189	3.10433e-05	0.000343373	Nodulation protein, putative, expressed;
comp22932_c1	3.07328	6.83128	1.43754e-05	0.000183673	B-box zinc finger family protein;
comp24077_c1	3.07327	1.32878	0.00012417	0.0010786	Expressed protein;
comp25500_c0	3.07327	1.32878	0.00012417	0.0010786	N.A.
comp31306_c0	3.07265	4.99164	1.68361e-05	0.000209677	Mitogen activated protein kinase 20-1;
comp42879_c0	3.06786	0.664572	0.000279056	0.0020353	Expressed protein;
comp22152_c0	3.06426	6.49071	1.53851e-05	0.000193855	Ferredoxin-NADP reductase, root isozyme, chloroplast, putative, expressed;
comp15246_c0	3.06226	5.44681	1.69213e-05	0.000210651	Os07g0558000 protein;
comp28917_c0	3.05828	1.4178	0.000113685	0.000997901	Putative uncharacterized protein;
comp38087_c0	3.05672	2.16577	5.26457e-05	0.000536704	OSJNBa0093O08.8 protein;
comp25943_c0	3.05617	5.17811	1.79328e-05	0.000220076	Cytochrome c oxidase subunit 1;
comp35783_c0	3.05584	8.75868	1.51058e-05	0.000190816	Pheophorbide a oxygenase, chloroplast, putative, expressed;
comp37434_c0	3.05448	3.45981	2.54941e-05	0.000293351	Plastid-specific 30S ribosomal protein 2;
comp36058_c0	3.05332	6.78299	1.61908e-05	0.000202538	Glutaryl-CoA dehydrogenase isoform 1;
comp17937_c0	3.05148	3.75628	2.42243e-05	0.000281297	Uncharacterized protein;
comp32731_c0	3.04706	4.19711	2.18646e-05	0.000259202	Expressed protein;
comp23127_c2	3.04522	3.82591	2.563e-05	0.000294774	N.A.
comp31008_c0	3.04514	1.19481	0.000176285	0.00140766	N.A.
comp19629_c1	3.04511	0.803723	0.000232468	0.00174895	Pentatricopeptide (PPR) repeat-containing protein-like protein;
comp13347_c0	3.04072	4.07338	2.30218e-05	0.000268996	Uncharacterized protein;
comp25265_c0	3.04051	0.942381	0.000183788	0.00145751	Chromatin assembly factor 1 subunit B;
comp17128_c0	3.03851	0.461455	0.000422388	0.00281505	N.A.
comp17216_c0	3.03832	3.87372	2.54502e-05	0.000293042	Nucleotide binding protein;
comp30075_c0	3.03674	2.02656	6.98952e-05	0.000672426	Expressed protein;
comp34058_c0	3.03411	3.51133	2.96214e-05	0.000330195	Uncharacterized protein;
comp16867_c0	3.03183	4.68196	2.15803e-05	0.000256376	(6-4)DNA photolyase;
comp30280_c1	3.03037	2.02102	7.25432e-05	0.000694345	Os09g0542900 protein;
comp25985_c0	3.02857	1.39217	0.000134444	0.00113346	Uncharacterized protein;
comp32660_c0	3.02771	2.14045	6.24488e-05	0.000612548	Delta 1-pyrroline-5-carboxylate synthase (Fragment);
comp34307_c0	3.02658	7.86115	1.79374e-05	0.000220076	Chaperone protein dnaJ;
comp11978_c0	3.02398	2.01545	7.25432e-05	0.000694345	Ankyrin protein kinase-like;
comp27510_c1	3.02216	3.54533	3.05287e-05	0.000338803	ASF/SF2-like pre-mRNA splicing factor SRP30';
comp18580_c0	3.02201	0.243849	0.000698785	0.00423469	Os05g0289400 protein;
comp24367_c0	3.01865	0.444766	0.000467857	0.00307648	Apospory-associated protein C;
comp33479_c0	3.01848	1.9457	8.19824e-05	0.000763781	Protein ROOT HAIR DEFECTIVE 3 homolog 2;
comp31320_c0	3.01796	2.95411	3.76515e-05	0.000403406	N.A.
comp32253_c0	3.01106	2.57368	4.89733e-05	0.000505956	N.A.
comp34256_c0	3.00864	5.24701	2.30912e-05	0.000269598	Uncharacterized protein;
comp35474_c0	3.00731	4.44417	2.61573e-05	0.000300494	Os02g0281000 protein;
comp31364_c0	3.00647	6.8152	2.07284e-05	0.000248179	Probable anion transporter 2, chloroplastic;
comp22754_c0	3.00645	5.16253	2.31631e-05	0.000270333	Expressed protein;
comp18177_c0	3.00567	1.79513	0.000108101	0.000957555	Little protein 1;
comp33097_c0	3.00445	4.96387	2.40616e-05	0.000279805	Expressed protein;
comp26178_c0	3.00137	2.93954	4.0778e-05	0.000433198	Ribosomal large subunit pseudouridine synthase B;
comp28139_c0	3.00062	3.28843	3.81344e-05	0.000407563	Uncharacterized protein;
comp29388_c0	2.99861	0.224361	0.000785052	0.00462508	Putative uncharacterized protein;
comp16236_c0	2.99861	0.224361	0.000785052	0.00462508	N.A.
comp21878_c0	2.99851	0.427876	0.000518737	0.00333447	Uncharacterized protein;
comp11325_c0	2.99834	0.906469	0.000214292	0.00165149	N.A.
comp38507_c0	2.99824	1.26426	0.000188859	0.00148986	N.A.
comp28656_c0	2.9982	1.46113	0.000136944	0.00115066	Homeodomain protein;
comp29246_c0	2.9981	2.11467	7.17377e-05	0.000687511	Putative uncharacterized protein;
comp30883_c0	2.99807	2.42799	6.20329e-05	0.000609662	Eukaryotic translation initiation factor 6;
comp32425_c0	2.99807	2.42799	6.20329e-05	0.000609662	DNA-binding protein EMBP-1;
comp27496_c0	2.99794	6.0067	2.27647e-05	0.00026651	Uncharacterized protein;
comp34869_c0	2.99317	10.1121	2.12715e-05	0.00025327	Arginine decarboxylase;
comp14822_c0	2.99018	3.70212	3.39944e-05	0.000372045	60 kDa chaperonin alpha subunit;
comp15716_c0	2.98972	1.6269	0.000110618	0.000978124	Uncharacterized protein;
comp31208_c0	2.98958	7.17654	2.2267e-05	0.000262833	Os01g0916600 protein;
comp31350_c0	2.98836	3.4015	3.64972e-05	0.00039328	Nucleolar complex protein 2 homolog;
comp403_c0	2.984	0.894293	0.00023159	0.00174368	N.A.
comp33452_c0	2.98142	2.21236	6.87258e-05	0.000663724	Uncharacterized protein;
comp30651_c0	2.98112	3.90881	3.50872e-05	0.00038192	GrpE protein homolog;
comp11198_c0	2.97809	0.410782	0.000575736	0.0036128	Uncharacterized protein;
comp33789_c0	2.97809	0.410782	0.000575736	0.0036128	Os02g0160400 protein;
comp38763_c0	2.97481	0.2046	0.000883102	0.00509002	DNA-binding protein;
comp22536_c0	2.97107	1.52693	0.000132238	0.00112178	ATP-dependent RNA helicase DRS1;
comp35160_c0	2.96816	4.92362	2.94926e-05	0.000329126	Putative uncharacterized protein Sb01g035290;
comp2918_c0	2.96243	0.575584	0.000443706	0.00294028	Os05g0141200 protein;
comp24086_c0	2.95922	2.39413	7.57558e-05	0.000717189	crocetin glucosyltransferase 2-like [Setaria italica]
comp24199_c0	2.95737	0.393477	0.000639659	0.00392543	N.A.
comp35040_c0	2.95712	3.99954	3.65821e-05	0.000394054	Putative uncharacterized protein Sb01g036080;
comp34562_c0	2.95701	3.30094	4.64733e-05	0.000483618	Glycine/D-amino acid oxidases-like;
comp31253_c0	2.95571	2.43724	7.32238e-05	0.000699968	Uncharacterized protein;
comp35167_c0	2.9549	0.869622	0.000270961	0.00198784	N.A.
comp31517_c0	2.95487	2.9314	5.88578e-05	0.000582635	cDNA clone:J013071C24, full insert sequence;
comp6641_c0	2.95474	3.61188	4.33173e-05	0.000456784	Uncharacterized protein;
comp31122_c0	2.95279	2.86366	5.52352e-05	0.000559876	Os09g0518000 protein;
comp36698_c0	2.94848	3.66543	4.27086e-05	0.000451156	N.A.
comp30910_c0	2.9471	6.58554	2.925e-05	0.000327026	Beta-1,3-glucanase;
comp33417_c0	2.9466	2.67892	6.93332e-05	0.000668301	Uncharacterized protein;
comp33376_c0	2.94636	3.60452	4.49877e-05	0.000471586	Os02g0140800 protein;
comp23071_c1	2.94599	5.36755	3.16565e-05	0.00034964	N.A.
comp28620_c0	2.94564	3.2658	5.01424e-05	0.000514148	Uncharacterized protein;
comp3142_c0	2.94409	0.560191	0.000488047	0.00317803	Ribosomal protein-like;
comp23761_c0	2.94409	0.560191	0.000488047	0.00317803	N.A.
comp18173_c0	2.94305	2.78608	6.28472e-05	0.000615552	Os07g0592100 protein;
comp316_c0	2.93746	1.1028	0.000297769	0.00212741	Pentatricopeptide, putative, expressed;
comp13490_c0	2.93635	0.375957	0.000711427	0.00430166	Probable calcium-binding protein CML16;
comp39361_c0	2.93635	0.375957	0.000711427	0.00430166	N.A.
comp26124_c0	2.93363	0.709424	0.000387624	0.00264873	N.A.
comp28468_c0	2.93309	8.42834	2.98662e-05	0.000332431	Malate dehydrogenase;
comp12695_c0	2.93299	1.65731	0.000130289	0.00110681	CarD-like transcriptional regulator family protein, expressed;
comp27904_c1	2.93277	2.22309	0.000102763	0.000920855	OSJNBa0035O13.3 protein;
comp32323_c0	2.9316	7.39059	3.04961e-05	0.000338566	Expressed protein;
comp39465_c0	2.93068	1.20653	0.000257541	0.00190005	Leucine Rich Repeat family protein;
comp22873_c0	2.92803	7.61151	3.09876e-05	0.000342883	Metabolite transport protein csbC;
comp15513_c0	2.92776	1.99417	0.000112188	0.000990843	Uncharacterized protein;
comp35468_c1	2.9256	4.04675	4.38542e-05	0.00046099	Uncharacterized protein;
comp10439_c0	2.9255	0.544628	0.000537282	0.00339702	N.A.
comp37218_c0	2.92483	1.30325	0.000226131	0.00171417	N.A.
comp36008_c0	2.92317	3.8071	4.60658e-05	0.000480042	N.A.
comp33857_c0	2.9216	2.2134	0.000109608	0.000970048	N.A.
comp29465_c0	2.91597	2.20854	0.000113217	0.000995246	Uncharacterized protein;
comp27790_c0	2.91515	7.91019	3.3117e-05	0.000363369	Phospholipase D;
comp23590_c0	2.91452	2.7254	7.54941e-05	0.000715528	Uncharacterized protein;
comp23477_c0	2.91188	5.76892	3.66761e-05	0.000394784	Aminotransferase y4uB;
comp13137_c0	2.91086	4.11884	4.74192e-05	0.000491421	NAC transcription factor 1;
comp30803_c0	2.91011	0.831789	0.000344458	0.00240329	OSJNBa0028M15.5 protein;
comp32900_c0	2.90818	2.48402	8.52028e-05	0.00078938	OSJNBb0012E24.4 protein;
comp6999_c0	2.90498	5.14201	4.10599e-05	0.000435884	Uncharacterized protein;
comp29450_c0	2.90247	3.9361	4.95094e-05	0.000509918	Uncharacterized protein;
comp10197_c0	2.90174	1.77684	0.000168639	0.00135163	Uncharacterized protein;
comp37188_c0	2.90172	3.09448	6.32262e-05	0.000618358	N.A.
comp39063_c0	2.90013	0.681283	0.000462261	0.00304568	N.A.
comp18048_c2	2.8997	1.07075	0.000364978	0.00253001	Uncharacterized protein;
comp30059_c0	2.89869	3.17305	6.73459e-05	0.000652493	H0702G05.5 protein;
comp34560_c0	2.8973	5.89802	3.92625e-05	0.000418133	MDR-like ABC transporter;
comp9361_c0	2.89329	1.54407	0.000181632	0.00144143	DEAD-box ATP-dependent RNA helicase 13;
comp37468_c0	2.89245	3.26922	6.37192e-05	0.000622369	Inosine triphosphate pyrophosphatase;
comp36112_c0	2.89179	6.37534	3.94011e-05	0.00041946	Anthocyanidin 5,3-O-glucosyltransferase;
comp35052_c0	2.8906	5.23973	4.36756e-05	0.000459595	OSJNBa0043A12.2 protein;
comp37344_c0	2.89018	5.73659	4.16002e-05	0.000440998	Uncharacterized protein;
comp18978_c0	2.88886	3.81107	5.38827e-05	0.000547539	Uncharacterized protein;
comp36099_c0	2.88654	4.99896	4.61803e-05	0.000481069	N.A.
comp32565_c0	2.88291	5.75217	4.35318e-05	0.000458403	Putative uncharacterized protein Sb04g028460;
comp32734_c0	2.87699	8.55294	4.05172e-05	0.000430579	Probable protein phosphatase 2C 50;
comp18862_c0	2.87497	4.01689	5.66067e-05	0.000571274	Os05g0375600 protein;
comp33335_c0	2.87432	7.31095	4.17126e-05	0.000441877	Uncharacterized protein;
comp17199_c0	2.87303	2.31941	0.000117823	0.00102942	N.A.
comp33326_c0	2.87275	3.15045	7.71627e-05	0.000728586	Os03g0625900 protein;
comp367_c0	2.87185	1.15655	0.000332315	0.00233319	SNF2 domain-containing protein, putative, expressed;
comp8451_c0	2.8712	7.87744	4.20775e-05	0.000444959	Protein kinase domain containing protein;
comp37242_c0	2.86943	4.9986	5.02089e-05	0.000514654	Integral membrane single C2 domain protein;
comp35100_c0	2.86652	7.89694	4.31483e-05	0.000455162	4-hydroxyphenylpyruvate dioxygenase;
comp34373_c0	2.86618	3.19643	7.65473e-05	0.000723685	Os07g0205700 protein;
comp33358_c0	2.86556	3.59286	6.59212e-05	0.000640341	Os02g0103900 protein;
comp33220_c0	2.86543	3.03478	7.88995e-05	0.000740335	Putative uncharacterized protein Sb03g043530;
comp6584_c0	2.86388	0.792914	0.000405476	0.00273017	Pyruvate, phosphate dikinase 2;
comp30416_c1	2.86372	2.21445	0.000139041	0.00116633	Putative tetratricopeptide repeat(TPR)-containing protein;
comp30655_c0	2.86181	9.75175	4.37312e-05	0.000460019	Transaldolase 2;
comp28487_c0	2.86105	2.44322	0.000109041	0.000965598	Leucoanthocyanidin reductase;
comp35005_c0	2.861	3.80344	6.70339e-05	0.000649889	Uncharacterized protein;
comp967_c0	2.86093	1.03796	0.00041894	0.00279765	Uncharacterized protein;
comp31460_c0	2.86028	3.21647	7.75133e-05	0.00073075	Os05g0305100 protein;
comp34910_c0	2.86001	7.87651	4.47057e-05	0.000468957	Ferredoxin--nitrite reductase;
comp29006_c0	2.85942	5.93457	4.87432e-05	0.000504099	Uncharacterized protein;
comp31821_c0	2.85911	3.02928	8.18881e-05	0.000763138	UV-damaged DNA binding protein 2;
comp37676_c0	2.85528	4.79966	5.52061e-05	0.000559769	Os11g0482400 protein;
comp35451_c0	2.85401	3.33065	7.93184e-05	0.000743106	Acetyltransferase 1-like;
comp7587_c0	2.85344	4.79805	5.58193e-05	0.000564335	Uncharacterized protein;
comp23433_c0	2.85002	6.56474	4.9388e-05	0.000508842	Putative uncharacterized protein;
comp13616_c0	2.84907	0.303607	0.000985149	0.00557454	N.A.
comp25380_c0	2.84838	0.637989	0.000552913	0.00348779	N.A.
comp16870_c0	2.84751	1.23751	0.000324622	0.00228933	N.A.
comp22611_c0	2.84731	1.4211	0.000249713	0.00185276	N.A.
comp27239_c1	2.84716	1.58383	0.0002011	0.00156507	Splicing factor (Fragment);
comp39256_c0	2.84682	2.04107	0.00014898	0.00123659	Putative uncharacterized protein;
comp28817_c0	2.84664	2.34277	0.000126472	0.0010845	Uncharacterized protein;
comp18708_c0	2.84664	2.34277	0.000126472	0.0010845	Os01g0948200 protein;
comp34518_c0	2.84293	6.77922	5.05549e-05	0.000517495	Carbohydrate transporter/ sugar porter/ transporter;
comp29169_c0	2.84101	2.1949	0.000153211	0.00126786	Lycogenin glucosyltransferase (Glycogenin)-like protein;
comp27508_c0	2.83984	2.98389	9.23098e-05	0.000846098	Nucleolar complex protein 4;
comp22170_c0	2.83838	5.4456	5.61532e-05	0.000567078	High mobility group box protein 2;
comp33710_c0	2.83632	6.61231	5.3109e-05	0.000540694	GPI transamidase subunit PIG-U family protein;
comp33503_c0	2.83575	6.1763	5.45357e-05	0.000553345	OSJNBb0079B02.5 protein;
comp31336_c0	2.83554	5.37321	5.66683e-05	0.000571624	Os01g0824800 protein;
comp14040_c0	2.83537	1.1257	0.00040399	0.00272322	N.A.
comp283_c0	2.83222	0.766391	0.000478524	0.00313428	Zinc finger C-x8-C-x5-C-x3-H type family protein;
comp38529_c0	2.83222	0.766391	0.000478524	0.00313428	N.A.
comp3983_c0	2.83222	0.766391	0.000478524	0.00313428	Os05g0596600 protein;
comp13923_c0	2.83222	0.766391	0.000478524	0.00313428	N.A.
comp37341_c0	2.83017	4.14151	7.2204e-05	0.000691539	Os12g0157200 protein;
comp28218_c0	2.83011	3.67324	7.89807e-05	0.000740866	Uncharacterized protein;
comp34234_c0	2.82851	4.23971	6.73788e-05	0.000652602	Uncharacterized protein;
comp31399_c0	2.82603	5.59836	5.93182e-05	0.000586819	Expressed protein;
comp17050_c0	2.82566	4.90834	6.36305e-05	0.000621706	Uncharacterized protein;
comp33837_c0	2.8231	3.95711	7.5694e-05	0.000717189	Os02g0191300 protein;
comp28738_c0	2.82292	2.12835	0.000180132	0.0014338	Os02g0686700 protein;
comp11041_c0	2.82109	1.00439	0.000516972	0.00332525	N.A.
comp32470_c0	2.81958	3.75065	7.78017e-05	0.000732779	Uncharacterized protein;
comp19032_c0	2.81883	0.884195	0.000633856	0.00389619	predicted protein;
comp28731_c0	2.81813	5.18868	6.40073e-05	0.000624002	Unconventional myosin heavy chain;
comp21515_c0	2.81778	6.11568	5.98346e-05	0.000589793	Uncharacterized protein;
comp32378_c0	2.81757	4.23018	7.13245e-05	0.000684861	OSJNBa0072F16.18 protein;
comp18817_c0	2.81613	0.75294	0.000520354	0.00334415	N.A.
[truncated: 3,329 more rows]
