# Supplementary material for: Global Transcriptome Profiles of 'Meyer' Zoysiagrass in Response to Cold Stress
Source: PLoS One. 2015 Jun 26;10(6):e0131153. doi: 10.1371/journal.pone.0131153 (PMC4482698; doi:10.1371/journal.pone.0131153)
Supplement: S4 Table — (XLSX) [file pone.0131153.s004.xlsx]

## Sheet: CT_2h Vs CK
Supporting Information Table S4. Enriched GO terms : CT_2 Vs CK
#ID	name	root	root_next	M/N	m/n	p-value	q-value	min-floor	gene-list
GO:0071555	cell wall organization	GO:0008150(biological_process)	GO:0071840(cellular component organization or biogenesis)	61/16206	5/175	0.000505977	0.300044	4	comp27955_c0;comp28590_c0;comp17623_c0;comp14468_c0;comp4807_c0;
GO:0042545	cell wall modification	GO:0008150(biological_process)	GO:0071840(cellular component organization or biogenesis)	36/16206	4/175	0.000590884	0.175197	5	comp27955_c0;comp28590_c0;comp14468_c0;comp4807_c0;
GO:0009055	electron carrier activity	GO:0003674(molecular_function)	GO:0009055(electron carrier activity)	327/16206	11/175	0.000867659	0.171507	2	comp33798_c0;comp19092_c1;comp25943_c0;comp35250_c0;comp17062_c0;comp16938_c0;comp30983_c0;comp37156_c0;comp29506_c1;comp26400_c1;comp26400_c2;
GO:0045229	external encapsulating structure organization	GO:0008150(biological_process)	GO:0071840(cellular component organization or biogenesis)	71/16206	5/175	0.0010154	0.150534	4	comp27955_c0;comp28590_c0;comp17623_c0;comp14468_c0;comp4807_c0;
GO:0006833	water transport	GO:0008150(biological_process)	GO:0051234(establishment of localization)	5/16206	2/175	0.00113492	0.122365	5	comp37076_c0;comp5110_c0;
GO:0042044	fluid transport	GO:0008150(biological_process)	GO:0051234(establishment of localization)	5/16206	2/175	0.00113492	0.122365	4	comp37076_c0;comp5110_c0;
GO:0020037	heme binding	GO:0003674(molecular_function)	GO:0005488(binding)	291/16206	10/175	0.00126547	0.107204	5	comp33798_c0;comp19092_c1;comp22102_c2;comp25943_c0;comp35250_c0;comp17927_c0;comp39068_c0;comp37156_c0;comp26400_c1;comp26400_c2;
GO:0046906	tetrapyrrole binding	GO:0003674(molecular_function)	GO:0005488(binding)	298/16206	10/175	0.00151059	0.111972	4	comp33798_c0;comp19092_c1;comp22102_c2;comp25943_c0;comp35250_c0;comp17927_c0;comp39068_c0;comp37156_c0;comp26400_c1;comp26400_c2;
GO:0008515	sucrose transmembrane transporter activity	GO:0003674(molecular_function)	GO:0005215(transporter activity)	7/16206	2/175	0.00234962	0.154814	7	comp15435_c0;comp33789_c0;
GO:0015770	sucrose transport	GO:0008150(biological_process)	GO:0051234(establishment of localization)	8/16206	2/175	0.00311062	0.153717	7	comp15435_c0;comp33789_c0;
GO:0015749	monosaccharide transport	GO:0008150(biological_process)	GO:0051234(establishment of localization)	8/16206	2/175	0.00311062	0.153717	5	comp15435_c0;comp33789_c0;
GO:0015145	monosaccharide transmembrane transporter activity	GO:0003674(molecular_function)	GO:0005215(transporter activity)	8/16206	2/175	0.00311062	0.153717	6	comp15435_c0;comp33789_c0;
GO:0015157	oligosaccharide transmembrane transporter activity	GO:0003674(molecular_function)	GO:0005215(transporter activity)	8/16206	2/175	0.00311062	0.153717	5	comp15435_c0;comp33789_c0;
GO:0015154	disaccharide transmembrane transporter activity	GO:0003674(molecular_function)	GO:0005215(transporter activity)	8/16206	2/175	0.00311062	0.153717	6	comp15435_c0;comp33789_c0;
GO:0015766	disaccharide transport	GO:0008150(biological_process)	GO:0051234(establishment of localization)	9/16206	2/175	0.00397105	0.151925	6	comp15435_c0;comp33789_c0;
GO:0015772	oligosaccharide transport	GO:0008150(biological_process)	GO:0051234(establishment of localization)	9/16206	2/175	0.00397105	0.151925	5	comp15435_c0;comp33789_c0;
GO:0071554	cell wall organization or biogenesis	GO:0008150(biological_process)	GO:0009987(cellular process)	143/16206	6/175	0.0045983	0.160399	3	comp27955_c0;comp46173_c0;comp28590_c0;comp17623_c0;comp14468_c0;comp4807_c0;
GO:0001071	nucleic acid binding transcription factor activity	GO:0003674(molecular_function)	GO:0001071(nucleic acid binding transcription factor activity)	190/16206	7/175	0.00461592	0.147959	2	comp30726_c1;comp41695_c0;comp3976_c0;comp21322_c0;comp30802_c0;comp2899_c0;comp5560_c0;
GO:0003700	sequence-specific DNA binding transcription factor activity	GO:0003674(molecular_function)	GO:0001071(nucleic acid binding transcription factor activity)	190/16206	7/175	0.00461592	0.147959	3	comp30726_c1;comp41695_c0;comp3976_c0;comp21322_c0;comp30802_c0;comp2899_c0;comp5560_c0;
GO:0009624	response to nematode	GO:0008150(biological_process)	GO:0050896(response to stimulus)	65/16206	4/175	0.00533034	0.158045	4	comp37076_c0;comp5110_c0;comp15435_c0;comp33789_c0;
GO:0051119	sugar transmembrane transporter activity	GO:0003674(molecular_function)	GO:0005215(transporter activity)	34/16206	3/175	0.00579251	0.163569	5	comp28140_c0;comp15435_c0;comp33789_c0;
GO:1901476	carbohydrate transporter activity	GO:0003674(molecular_function)	GO:0005215(transporter activity)	35/16206	3/175	0.0062859	0.165668	3	comp28140_c0;comp15435_c0;comp33789_c0;
GO:0015144	carbohydrate transmembrane transporter activity	GO:0003674(molecular_function)	GO:0005215(transporter activity)	35/16206	3/175	0.0062859	0.165668	4	comp28140_c0;comp15435_c0;comp33789_c0;
GO:0034219	carbohydrate transmembrane transport	GO:0008150(biological_process)	GO:0051234(establishment of localization)	36/16206	3/175	0.00680363	0.168106	5	comp28140_c0;comp15435_c0;comp33789_c0;
GO:0016762	xyloglucan:xyloglucosyl transferase activity	GO:0003674(molecular_function)	GO:0003824(catalytic activity)	14/16206	2/175	0.00968843	0.22981	6	comp26722_c1;comp28590_c0;
GO:0006835	dicarboxylic acid transport	GO:0008150(biological_process)	GO:0051234(establishment of localization)	16/16206	2/175	0.0125967	0.28188	6	comp34230_c0;comp33900_c0;
GO:0052386	cell wall thickening	GO:0008150(biological_process)	GO:0071840(cellular component organization or biogenesis)	16/16206	2/175	0.0125967	0.28188	6	comp27955_c0;comp14468_c0;
GO:0005351	sugar:hydrogen symporter activity	GO:0003674(molecular_function)	GO:0005215(transporter activity)	18/16206	2/175	0.0158358	0.329495	7	comp15435_c0;comp33789_c0;
GO:0005402	cation:sugar symporter activity	GO:0003674(molecular_function)	GO:0005215(transporter activity)	18/16206	2/175	0.0158358	0.329495	6	comp15435_c0;comp33789_c0;
GO:0015295	solute:hydrogen symporter activity	GO:0003674(molecular_function)	GO:0005215(transporter activity)	20/16206	2/175	0.0193903	0.383282	6	comp15435_c0;comp33789_c0;
GO:0008643	carbohydrate transport	GO:0008150(biological_process)	GO:0051234(establishment of localization)	54/16206	3/175	0.0205305	0.392729	4	comp28140_c0;comp15435_c0;comp33789_c0;
GO:0006814	sodium ion transport	GO:0008150(biological_process)	GO:0051234(establishment of localization)	21/16206	2/175	0.0212813	0.388301	7	comp33900_c0;comp31788_c0;
GO:0009269	response to desiccation	GO:0008150(biological_process)	GO:0050896(response to stimulus)	21/16206	2/175	0.0212813	0.388301	5	comp37076_c0;comp5110_c0;
GO:0010410	hemicellulose metabolic process	GO:0008150(biological_process)	GO:0008152(metabolic process)	26/16206	2/175	0.0318004	0.554637	6	comp27955_c0;comp28590_c0;
GO:0044036	cell wall macromolecule metabolic process	GO:0008150(biological_process)	GO:0008152(metabolic process)	64/16206	3/175	0.0319096	0.54064	4	comp27955_c0;comp46173_c0;comp28590_c0;
GO:0009664	plant-type cell wall organization	GO:0008150(biological_process)	GO:0071840(cellular component organization or biogenesis)	27/16206	2/175	0.0341051	0.561787	5	comp17623_c0;comp4807_c0;
GO:0015294	solute:cation symporter activity	GO:0003674(molecular_function)	GO:0005215(transporter activity)	29/16206	2/175	0.038902	0.623483	7	comp15435_c0;comp33789_c0;
GO:0009734	auxin mediated signaling pathway	GO:0008150(biological_process)	GO:0065007(biological regulation)	75/16206	3/175	0.047507	0.731731	6	comp23150_c0;comp25590_c0;comp18476_c1;
GO:0071365	cellular response to auxin stimulus	GO:0008150(biological_process)	GO:0050896(response to stimulus)	75/16206	3/175	0.047507	0.731731	6	comp23150_c0;comp25590_c0;comp18476_c1;
