# Supplementary material for: Global Transcriptome Profiles of 'Meyer' Zoysiagrass in Response to Cold Stress
Source: PLoS One. 2015 Jun 26;10(6):e0131153. doi: 10.1371/journal.pone.0131153 (PMC4482698; doi:10.1371/journal.pone.0131153)
Supplement: S5 Table — (XLSX) [file pone.0131153.s005.xlsx]

## Sheet: CT_72 VS CK
Supporting Information Table S5. Enriched GO terms: CT_72 Vs CK
#ID	name	root	root_next	M/N	m/n	p-value	q-value	min-floor	gene-list
GO:0055114	oxidation-reduction process	GO:0008150(biological_process)	GO:0008152(metabolic process)	1408/16206	270/2347	2.55757e-07	0.000603074	4	comp26914_c0;comp16239_c0;comp25729_c0;comp14958_c0;comp30028_c0;comp18966_c0;comp26914_c1;comp31223_c0;comp34768_c0;comp32660_c1;comp21676_c0;comp32660_c0;comp32660_c3;comp19279_c0;comp9233_c0;comp26426_c0;comp39443_c0;comp23245_c0;comp19187_c0;comp32465_c1;comp32465_c0;comp21930_c0;comp13560_c0;comp35803_c0;comp37105_c0;comp20805_c0;comp30496_c2;comp22152_c0;comp34824_c2;comp28057_c0;comp31246_…
GO:0046906	tetrapyrrole binding	GO:0003674(molecular_function)	GO:0005488(binding)	298/16206	71/2347	1.06016e-05	0.0124993	4	comp10890_c0;comp14958_c0;comp18966_c0;comp30028_c0;comp32166_c0;comp11237_c0;comp17478_c0;comp30991_c0;comp34768_c0;comp34323_c0;comp36494_c0;comp40136_c0;comp22102_c2;comp34910_c0;comp37222_c0;comp28991_c0;comp26426_c0;comp22023_c0;comp39443_c0;comp27866_c0;comp32465_c1;comp32465_c0;comp36999_c0;comp39093_c0;comp13560_c0;comp38509_c0;comp29435_c1;comp17364_c0;comp30496_c2;comp22920_c0;comp16361…
GO:0020037	heme binding	GO:0003674(molecular_function)	GO:0005488(binding)	291/16206	69/2347	1.66138e-05	0.0130584	5	comp10890_c0;comp14958_c0;comp18966_c0;comp30028_c0;comp11237_c0;comp17478_c0;comp30991_c0;comp34768_c0;comp36494_c0;comp34323_c0;comp40136_c0;comp22102_c2;comp34910_c0;comp28991_c0;comp37222_c0;comp26426_c0;comp22023_c0;comp39443_c0;comp27866_c0;comp32465_c1;comp32465_c0;comp36999_c0;comp39093_c0;comp13560_c0;comp38509_c0;comp29435_c1;comp17364_c0;comp30496_c2;comp22920_c0;comp16361_c0;comp30496…
GO:0031407	oxylipin metabolic process	GO:0008150(biological_process)	GO:0008152(metabolic process)	28/16206	13/2347	5.26605e-05	0.0310434	6	comp7380_c0;comp34463_c0;comp31498_c2;comp43181_c0;comp30146_c0;comp31498_c0;comp31498_c1;comp31729_c1;comp38270_c0;comp28991_c0;comp38272_c0;comp35424_c2;comp35424_c1;
GO:0009055	electron carrier activity	GO:0003674(molecular_function)	GO:0009055(electron carrier activity)	327/16206	73/2347	8.04338e-05	0.0379326	2	comp33094_c0;comp18238_c0;comp14958_c0;comp18966_c0;comp30028_c0;comp23109_c0;comp11237_c0;comp30991_c0;comp34323_c0;comp28465_c1;comp17812_c0;comp40136_c0;comp28991_c0;comp17062_c0;comp39443_c0;comp21889_c0;comp19187_c0;comp36999_c0;comp11816_c0;comp40809_c0;comp23952_c0;comp39093_c0;comp30262_c1;comp17519_c0;comp13560_c0;comp38509_c0;comp17364_c0;comp22920_c0;comp16361_c0;comp24452_c0;comp40150…
GO:0009765	photosynthesis, light harvesting	GO:0008150(biological_process)	GO:0008152(metabolic process)	22/16206	11/2347	8.61698e-05	0.0338647	5	comp27942_c0;comp27942_c1;comp33290_c0;comp31571_c0;comp32166_c0;comp33318_c0;comp31588_c3;comp35734_c0;comp31588_c0;comp35682_c0;comp31162_c0;
GO:0050502	cis-zeatin O-beta-D-glucosyltransferase activity	GO:0003674(molecular_function)	GO:0003824(catalytic activity)	16/16206	9/2347	0.000120019	0.0404293	7	comp18890_c0;comp38438_c0;comp38641_c0;comp23070_c1;comp7494_c0;comp38394_c0;comp22883_c0;comp22278_c0;comp240_c0;
GO:0006560	proline metabolic process	GO:0008150(biological_process)	GO:0008152(metabolic process)	11/16206	7/2347	0.000255367	0.0752694	5	comp32660_c1;comp21661_c0;comp32660_c0;comp35212_c0;comp12866_c0;comp32660_c3;comp7223_c0;
GO:0009978	allene oxide synthase activity	GO:0003674(molecular_function)	GO:0003824(catalytic activity)	6/16206	5/2347	0.000334971	0.0877623	6	comp34463_c0;comp28991_c0;comp43181_c0;comp30146_c0;comp38272_c0;
GO:0031408	oxylipin biosynthetic process	GO:0008150(biological_process)	GO:0008152(metabolic process)	25/16206	11/2347	0.000358022	0.0844217	7	comp31729_c1;comp7380_c0;comp34463_c0;comp38270_c0;comp43181_c0;comp31498_c2;comp31498_c0;comp30146_c0;comp31498_c1;comp35424_c2;comp35424_c1;
GO:0006561	proline biosynthetic process	GO:0008150(biological_process)	GO:0008152(metabolic process)	9/16206	6/2347	0.000519017	0.111258	6	comp32660_c1;comp32660_c0;comp35212_c0;comp12866_c0;comp32660_c3;comp7223_c0;
GO:0009522	photosystem I	GO:0005575(cellular_component)	GO:0032991(macromolecular complex)	16/16206	8/2347	0.000827765	0.162656	4	comp29501_c1;comp29506_c0;comp32166_c0;comp29523_c1;comp29503_c0;comp33596_c8;comp30128_c1;comp35664_c0;
GO:0005506	iron ion binding	GO:0003674(molecular_function)	GO:0005488(binding)	307/16206	64/2347	0.00143405	0.260114	7	comp14958_c0;comp18966_c0;comp30028_c0;comp11237_c0;comp40136_c0;comp22584_c0;comp28991_c0;comp38270_c0;comp25739_c0;comp39443_c0;comp36999_c0;comp39093_c0;comp28713_c0;comp13560_c0;comp38509_c0;comp38910_c0;comp17364_c0;comp35803_c0;comp22920_c0;comp16361_c0;comp24100_c0;comp36945_c0;comp24452_c0;comp40150_c0;comp41315_c0;comp30153_c0;comp31498_c2;comp43181_c0;comp30482_c2;comp40440_c0;comp37156…
GO:0016705	oxidoreductase activity, acting on paired donors, with incorporation or reduction of molecular oxygen	GO:0003674(molecular_function)	GO:0003824(catalytic activity)	302/16206	63/2347	0.00152795	0.25735	4	comp19635_c0;comp15983_c1;comp14958_c0;comp33413_c0;comp30028_c0;comp18966_c0;comp34280_c1;comp11237_c0;comp30991_c0;comp40136_c0;comp22584_c0;comp34562_c0;comp28991_c0;comp25739_c0;comp39443_c0;comp36376_c0;comp36999_c0;comp11816_c0;comp39093_c0;comp33499_c2;comp28466_c3;comp33499_c1;comp13560_c0;comp38509_c0;comp21579_c0;comp38910_c0;comp17364_c0;comp22920_c0;comp16361_c0;comp21752_c0;comp24100…
GO:0009269	response to desiccation	GO:0008150(biological_process)	GO:0050896(response to stimulus)	21/16206	9/2347	0.00155432	0.244339	5	comp32660_c1;comp21813_c0;comp37076_c0;comp35212_c0;comp5110_c0;comp8285_c0;comp32660_c3;comp23509_c0;comp38239_c0;
GO:0070301	cellular response to hydrogen peroxide	GO:0008150(biological_process)	GO:0050896(response to stimulus)	14/16206	7/2347	0.00177977	0.262294	6	comp31122_c0;comp35050_c4;comp36727_c0;comp32004_c1;comp16480_c0;comp24086_c0;comp22023_c0;
GO:0006833	water transport	GO:0008150(biological_process)	GO:0051234(establishment of localization)	5/16206	4/2347	0.00194077	0.261505	5	comp37076_c0;comp5110_c0;comp8285_c0;comp35126_c1;
GO:0042044	fluid transport	GO:0008150(biological_process)	GO:0051234(establishment of localization)	5/16206	4/2347	0.00194077	0.261505	4	comp37076_c0;comp5110_c0;comp8285_c0;comp35126_c1;
GO:0009416	response to light stimulus	GO:0008150(biological_process)	GO:0050896(response to stimulus)	249/16206	53/2347	0.00220412	0.273543	5	comp34509_c0;comp33290_c0;comp15983_c1;comp32166_c0;comp6883_c0;comp35010_c2;comp35010_c3;comp30372_c0;comp31821_c0;comp34605_c0;comp34354_c1;comp34354_c0;comp31055_c0;comp28502_c0;comp38239_c0;comp39443_c0;comp35398_c0;comp16480_c0;comp5115_c0;comp31162_c0;comp35803_c0;comp31502_c0;comp21882_c0;comp35674_c0;comp35288_c0;comp28145_c2;comp26730_c0;comp16867_c0;comp10226_c0;comp18063_c1;comp30482_c…
GO:0005576	extracellular region	GO:0005575(cellular_component)	GO:0005576(extracellular region)	319/16206	65/2347	0.00238092	0.28071	2	comp13225_c0;comp35978_c1;comp29365_c0;comp32166_c0;comp32815_c1;comp35010_c2;comp36597_c0;comp35010_c3;comp21526_c2;comp34185_c0;comp34910_c0;comp33525_c0;comp32405_c0;comp33436_c0;comp19279_c0;comp31692_c0;comp13610_c0;comp18464_c0;comp22023_c0;comp25179_c0;comp32240_c1;comp29015_c0;comp42653_c0;comp29579_c0;comp19817_c0;comp17519_c0;comp27644_c0;comp17745_c0;comp22662_c0;comp29610_c0;comp30269…
GO:0015977	carbon fixation	GO:0008150(biological_process)	GO:0008152(metabolic process)	19/16206	8/2347	0.00324459	0.364321	4	comp32240_c1;comp7598_c0;comp19573_c0;comp22603_c2;comp36469_c0;comp36015_c0;comp29582_c1;comp29582_c2;
GO:0016144	S-glycoside biosynthetic process	GO:0008150(biological_process)	GO:0008152(metabolic process)	12/16206	6/2347	0.00385931	0.387245	6	comp3957_c0;comp29290_c1;comp29290_c0;comp36146_c0;comp24086_c0;comp30684_c0;
GO:0016160	amylase activity	GO:0003674(molecular_function)	GO:0003824(catalytic activity)	12/16206	6/2347	0.00385931	0.387245	6	comp20949_c0;comp18307_c0;comp7010_c1;comp7010_c0;comp32803_c1;comp31563_c0;
GO:0019758	glycosinolate biosynthetic process	GO:0008150(biological_process)	GO:0008152(metabolic process)	12/16206	6/2347	0.00385931	0.387245	6	comp3957_c0;comp29290_c1;comp29290_c0;comp36146_c0;comp24086_c0;comp30684_c0;
GO:0019761	glucosinolate biosynthetic process	GO:0008150(biological_process)	GO:0008152(metabolic process)	12/16206	6/2347	0.00385931	0.387245	7	comp3957_c0;comp29290_c1;comp29290_c0;comp36146_c0;comp24086_c0;comp30684_c0;
GO:0019684	photosynthesis, light reaction	GO:0008150(biological_process)	GO:0008152(metabolic process)	55/16206	16/2347	0.00391225	0.354811	5	comp32240_c1;comp27942_c0;comp29501_c1;comp27942_c1;comp33290_c0;comp38007_c0;comp32166_c0;comp33318_c0;comp35682_c0;comp31162_c0;comp31571_c0;comp30380_c0;comp35734_c0;comp31588_c3;comp31588_c0;comp22986_c0;
GO:0009314	response to radiation	GO:0008150(biological_process)	GO:0050896(response to stimulus)	262/16206	54/2347	0.00412867	0.36057	4	comp34509_c0;comp33290_c0;comp15983_c1;comp32166_c0;comp6883_c0;comp35010_c2;comp35010_c3;comp30372_c0;comp31821_c0;comp34605_c0;comp34354_c1;comp34354_c0;comp31055_c0;comp28502_c0;comp38239_c0;comp39443_c0;comp35398_c0;comp16480_c0;comp5115_c0;comp31162_c0;comp35803_c0;comp31502_c0;comp21882_c0;comp35674_c0;comp35288_c0;comp33166_c0;comp28145_c2;comp26730_c0;comp16867_c0;comp10226_c0;comp18063_c…
GO:0048046	apoplast	GO:0005575(cellular_component)	GO:0005576(extracellular region)	217/16206	46/2347	0.00448227	0.377471	3	comp13225_c0;comp35978_c1;comp21261_c0;comp26759_c1;comp4168_c0;comp29505_c0;comp32166_c0;comp35010_c2;comp36597_c0;comp35010_c3;comp33529_c0;comp21526_c2;comp34185_c0;comp14822_c0;comp34910_c0;comp36306_c0;comp32405_c0;comp33436_c0;comp33137_c0;comp19573_c0;comp19279_c0;comp33879_c0;comp25755_c1;comp31692_c0;comp13610_c0;comp28468_c0;comp30924_c1;comp18464_c0;comp32240_c1;comp35050_c4;comp23225_…
GO:0009521	photosystem	GO:0005575(cellular_component)	GO:0032991(macromolecular complex)	37/16206	12/2347	0.00453646	0.368861	3	comp27913_c0;comp29501_c1;comp18561_c0;comp29506_c0;comp7417_c0;comp32166_c0;comp32701_c0;comp29523_c1;comp29503_c0;comp33596_c8;comp30128_c1;comp35664_c0;
GO:0009685	gibberellin metabolic process	GO:0008150(biological_process)	GO:0008152(metabolic process)	16/16206	7/2347	0.0045516	0.351891	5	comp28871_c3;comp22584_c0;comp30482_c2;comp24100_c0;comp33499_c2;comp22718_c0;comp33499_c1;
GO:0016165	lipoxygenase activity	GO:0003674(molecular_function)	GO:0003824(catalytic activity)	16/16206	7/2347	0.0045516	0.351891	6	comp31729_c1;comp38270_c0;comp31498_c2;comp31498_c0;comp31498_c1;comp35424_c2;comp35424_c1;
GO:0030004	cellular monovalent inorganic cation homeostasis	GO:0008150(biological_process)	GO:0065007(biological regulation)	9/16206	5/2347	0.0048016	0.353818	8	comp31517_c0;comp39055_c0;comp22819_c0;comp35288_c0;comp35541_c0;
GO:0004349	glutamate 5-kinase activity	GO:0003674(molecular_function)	GO:0003824(catalytic activity)	6/16206	4/2347	0.00515237	0.36816	6	comp32660_c1;comp32660_c0;comp35212_c0;comp32660_c3;
GO:0008964	phosphoenolpyruvate carboxylase activity	GO:0003674(molecular_function)	GO:0003824(catalytic activity)	13/16206	6/2347	0.00629598	0.436644	7	comp7598_c0;comp22603_c2;comp36469_c0;comp36015_c0;comp29582_c1;comp29582_c2;
GO:0016101	diterpenoid metabolic process	GO:0008150(biological_process)	GO:0008152(metabolic process)	17/16206	7/2347	0.00678153	0.456881	7	comp28871_c3;comp22584_c0;comp30482_c2;comp24100_c0;comp33499_c2;comp22718_c0;comp33499_c1;
GO:0071215	cellular response to abscisic acid stimulus	GO:0008150(biological_process)	GO:0050896(response to stimulus)	39/16206	12/2347	0.00726002	0.475531	6	comp31122_c0;comp32461_c0;comp33169_c0;comp32897_c1;comp28701_c1;comp28701_c2;comp35779_c0;comp30965_c2;comp32004_c1;comp42370_c0;comp24086_c0;comp43908_c0;
GO:0006857	oligopeptide transport	GO:0008150(biological_process)	GO:0051234(establishment of localization)	30/16206	10/2347	0.00749499	0.477653	6	comp18310_c0;comp31930_c0;comp21598_c0;comp36135_c0;comp17382_c0;comp17652_c1;comp30926_c0;comp30926_c3;comp30926_c2;comp23299_c0;
GO:0009941	chloroplast envelope	GO:0005575(cellular_component)	GO:0044464(cell part)	336/16206	65/2347	0.00815276	0.5059	6	comp33290_c0;comp31265_c0;comp32166_c0;comp35010_c2;comp35010_c3;comp6187_c0;comp21526_c2;comp33909_c0;comp34185_c0;comp35664_c0;comp31760_c0;comp26314_c0;comp28991_c0;comp29937_c0;comp18464_c0;comp31201_c0;comp35126_c1;comp37973_c0;comp26341_c0;comp29501_c1;comp3957_c0;comp25985_c0;comp21930_c0;comp31175_c0;comp31875_c3;comp31162_c0;comp22662_c0;comp26522_c0;comp15469_c0;comp29506_c0;comp36727_c…
GO:0009611	response to wounding	GO:0008150(biological_process)	GO:0050896(response to stimulus)	101/16206	24/2347	0.00867504	0.524507	4	comp5449_c0;comp34869_c0;comp10226_c0;comp29344_c1;comp34463_c0;comp3957_c0;comp43181_c0;comp31498_c0;comp24837_c2;comp30146_c0;comp24837_c1;comp24837_c0;comp30372_c0;comp26846_c1;comp12150_c0;comp28991_c0;comp30378_c1;comp28181_c1;comp25755_c0;comp25755_c1;comp38272_c0;comp37161_c0;comp29344_c0;comp38239_c0;
GO:0016702	oxidoreductase activity, acting on single donors with incorporation of molecular oxygen, incorporation of two atoms of oxygen	GO:0003674(molecular_function)	GO:0003824(catalytic activity)	50/16206	14/2347	0.00966768	0.56991	5	comp28871_c3;comp36393_c0;comp35721_c0;comp16526_c0;comp35100_c0;comp31498_c2;comp31498_c0;comp31498_c1;comp31729_c1;comp38270_c0;comp35722_c0;comp25739_c0;comp35424_c2;comp35424_c1;
GO:0042537	benzene-containing compound metabolic process	GO:0008150(biological_process)	GO:0008152(metabolic process)	14/16206	6/2347	0.00968313	0.556898	5	comp31122_c0;comp32142_c0;comp38253_c0;comp32004_c1;comp32004_c0;comp24086_c0;
GO:0016701	oxidoreductase activity, acting on single donors with incorporation of molecular oxygen	GO:0003674(molecular_function)	GO:0003824(catalytic activity)	60/16206	16/2347	0.00971922	0.532975	4	comp28871_c3;comp36393_c0;comp35721_c0;comp16526_c0;comp35100_c0;comp31498_c2;comp31498_c0;comp31498_c1;comp28713_c0;comp31729_c1;comp38270_c0;comp35783_c0;comp35722_c0;comp25739_c0;comp35424_c2;comp35424_c1;
GO:0046942	carboxylic acid transport	GO:0008150(biological_process)	GO:0051234(establishment of localization)	60/16206	16/2347	0.00971922	0.532975	5	comp22376_c0;comp28584_c2;comp3957_c0;comp22478_c0;comp34036_c0;comp30060_c0;comp32868_c0;comp34230_c0;comp18281_c0;comp33616_c2;comp30378_c1;comp34538_c0;comp33900_c0;comp7223_c0;comp39967_c0;comp32806_c1;
GO:0015849	organic acid transport	GO:0008150(biological_process)	GO:0051234(establishment of localization)	60/16206	16/2347	0.00971922	0.532975	4	comp22376_c0;comp28584_c2;comp3957_c0;comp22478_c0;comp34036_c0;comp30060_c0;comp32868_c0;comp34230_c0;comp18281_c0;comp33616_c2;comp30378_c1;comp34538_c0;comp33900_c0;comp7223_c0;comp39967_c0;comp32806_c1;
GO:0051213	dioxygenase activity	GO:0003674(molecular_function)	GO:0003824(catalytic activity)	130/16206	29/2347	0.0105329	0.551922	4	comp36393_c0;comp19635_c0;comp15983_c1;comp33413_c0;comp31498_c2;comp30482_c2;comp31498_c0;comp34280_c1;comp31498_c1;comp31729_c1;comp22584_c0;comp38270_c0;comp25739_c0;comp35722_c0;comp35424_c2;comp35424_c1;comp28871_c3;comp35721_c0;comp16526_c0;comp35100_c0;comp11816_c0;comp28466_c3;comp33499_c2;comp33499_c1;comp21579_c0;comp38910_c0;comp37684_c0;comp24100_c0;comp34102_c0;
GO:0016161	beta-amylase activity	GO:0003674(molecular_function)	GO:0003824(catalytic activity)	7/16206	4/2347	0.0106466	0.545753	7	comp20949_c0;comp7010_c1;comp7010_c0;comp31563_c0;
GO:0019202	amino acid kinase activity	GO:0003674(molecular_function)	GO:0003824(catalytic activity)	11/16206	5/2347	0.0136877	0.679484	6	comp32660_c1;comp32660_c0;comp35212_c0;comp32660_c3;comp41160_c0;
GO:0080044	quercetin 7-O-glucosyltransferase activity	GO:0003674(molecular_function)	GO:0003824(catalytic activity)	11/16206	5/2347	0.0136877	0.679484	7	comp31122_c0;comp32004_c1;comp23056_c1;comp22278_c0;comp24086_c0;
GO:0009526	plastid envelope	GO:0005575(cellular_component)	GO:0044464(cell part)	357/16206	67/2347	0.0142934	0.687835	5	comp33290_c0;comp31265_c0;comp32166_c0;comp35010_c2;comp35010_c3;comp6187_c0;comp21526_c2;comp33909_c0;comp34185_c0;comp35664_c0;comp31760_c0;comp26314_c0;comp28991_c0;comp29937_c0;comp18464_c0;comp31201_c0;comp35126_c1;comp34331_c1;comp37973_c0;comp26341_c0;comp29501_c1;comp3957_c0;comp25985_c0;comp21930_c0;comp31175_c0;comp31875_c3;comp31162_c0;comp22662_c0;comp26522_c0;comp15469_c0;comp29506_c…
GO:0015833	peptide transport	GO:0008150(biological_process)	GO:0051234(establishment of localization)	33/16206	10/2347	0.0153618	0.724461	5	comp18310_c0;comp31930_c0;comp21598_c0;comp36135_c0;comp17382_c0;comp17652_c1;comp30926_c0;comp30926_c3;comp30926_c2;comp23299_c0;
GO:0009084	glutamine family amino acid biosynthetic process	GO:0008150(biological_process)	GO:0008152(metabolic process)	24/16206	8/2347	0.016203	0.749148	7	comp22100_c0;comp32660_c1;comp32660_c0;comp35212_c0;comp12866_c0;comp32660_c3;comp42288_c0;comp7223_c0;
GO:0009737	response to abscisic acid stimulus	GO:0008150(biological_process)	GO:0050896(response to stimulus)	192/16206	39/2347	0.0166412	0.754615	5	comp31122_c0;comp34509_c0;comp35212_c0;comp37076_c0;comp5110_c0;comp29505_c0;comp37604_c0;comp31498_c0;comp25378_c0;comp32004_c1;comp28830_c0;comp32660_c1;comp34883_c0;comp28701_c1;comp32897_c1;comp28701_c2;comp35779_c0;comp32660_c3;comp33893_c9;comp30965_c2;comp23509_c0;comp24086_c0;comp9187_c0;comp43908_c0;comp29041_c0;comp35050_c4;comp34869_c0;comp21813_c0;comp33169_c0;comp28977_c0;comp37003_c…
GO:0071705	nitrogen compound transport	GO:0008150(biological_process)	GO:0051234(establishment of localization)	146/16206	31/2347	0.0168937	0.751611	4	comp22376_c0;comp34509_c0;comp12019_c0;comp30926_c0;comp34036_c0;comp30926_c3;comp30926_c2;comp27631_c1;comp27631_c0;comp23299_c0;comp4484_c0;comp18281_c0;comp21598_c0;comp30378_c1;comp36135_c0;comp17652_c1;comp34538_c0;comp7223_c0;comp17870_c0;comp39967_c0;comp37973_c0;comp18310_c0;comp31930_c0;comp22478_c0;comp32478_c1;comp30060_c0;comp32868_c0;comp16771_c0;comp17382_c0;comp12046_c0;comp32806_c…
GO:0072330	monocarboxylic acid biosynthetic process	GO:0008150(biological_process)	GO:0008152(metabolic process)	164/16206	34/2347	0.0181245	0.791437	6	comp29344_c1;comp18063_c1;comp30153_c0;comp31498_c2;comp43181_c0;comp31498_c0;comp31498_c1;comp23800_c0;comp32142_c0;comp31729_c1;comp38253_c0;comp30378_c1;comp28991_c0;comp38270_c0;comp34354_c1;comp19750_c0;comp34354_c0;comp29344_c0;comp35722_c0;comp35424_c2;comp35424_c1;comp7380_c0;comp35720_c0;comp37192_c0;comp34463_c0;comp30146_c0;comp39672_c0;comp35803_c0;comp38300_c0;comp38035_c0;comp21752_…
GO:0034614	cellular response to reactive oxygen species	GO:0008150(biological_process)	GO:0050896(response to stimulus)	20/16206	7/2347	0.0182423	0.782096	6	comp31122_c0;comp35050_c4;comp36727_c0;comp32004_c1;comp16480_c0;comp24086_c0;comp22023_c0;
GO:0004089	carbonate dehydratase activity	GO:0003674(molecular_function)	GO:0003824(catalytic activity)	8/16206	4/2347	0.0188708	0.794594	6	comp31155_c0;comp33931_c0;comp33931_c1;comp33931_c3;
GO:0006721	terpenoid metabolic process	GO:0008150(biological_process)	GO:0008152(metabolic process)	75/16206	18/2347	0.0191533	0.792343	6	comp36376_c0;comp28871_c3;comp35100_c0;comp44948_c0;comp35854_c0;comp17126_c0;comp30482_c2;comp27963_c0;comp29790_c0;comp33499_c2;comp30991_c0;comp33499_c1;comp22718_c0;comp22584_c0;comp34824_c2;comp36727_c0;comp24100_c0;comp24452_c0;
GO:0008643	carbohydrate transport	GO:0008150(biological_process)	GO:0051234(establishment of localization)	54/16206	14/2347	0.0191804	0.779783	4	comp32833_c0;comp18216_c0;comp29027_c0;comp33789_c0;comp13839_c0;comp25296_c0;comp16771_c0;comp27608_c0;comp18615_c1;comp22873_c0;comp35779_c0;comp28645_c2;comp34446_c0;comp28645_c1;
GO:0042886	amide transport	GO:0008150(biological_process)	GO:0051234(establishment of localization)	39/16206	11/2347	0.0195315	0.780597	4	comp18310_c0;comp31930_c0;comp12019_c0;comp21598_c0;comp36135_c0;comp17382_c0;comp17652_c1;comp30926_c0;comp30926_c3;comp30926_c2;comp23299_c0;
GO:0004888	transmembrane signaling receptor activity	GO:0003674(molecular_function)	GO:0060089(molecular transducer activity)	44/16206	12/2347	0.0196683	0.772964	4	comp41217_c0;comp18109_c0;comp39055_c0;comp22308_c0;comp28181_c1;comp24131_c0;comp24131_c2;comp35288_c0;comp35541_c0;comp28271_c0;comp27460_c2;comp27532_c0;
GO:0016774	phosphotransferase activity, carboxyl group as acceptor	GO:0003674(molecular_function)	GO:0003824(catalytic activity)	16/16206	6/2347	0.0199735	0.765812	5	comp32660_c1;comp32660_c0;comp35212_c0;comp33310_c0;comp32660_c3;comp41160_c0;
GO:0004611	phosphoenolpyruvate carboxykinase activity	GO:0003674(molecular_function)	GO:0003824(catalytic activity)	16/16206	6/2347	0.0199735	0.765812	6	comp7598_c0;comp22603_c2;comp36469_c0;comp36015_c0;comp29582_c1;comp29582_c2;
GO:0034599	cellular response to oxidative stress	GO:0008150(biological_process)	GO:0050896(response to stimulus)	25/16206	8/2347	0.0208744	0.781299	5	comp31122_c0;comp35050_c4;comp34341_c0;comp36727_c0;comp32004_c1;comp16480_c0;comp24086_c0;comp22023_c0;
GO:0010109	regulation of photosynthesis	GO:0008150(biological_process)	GO:0065007(biological regulation)	21/16206	7/2347	0.0240221	0.885066	6	comp29501_c1;comp28020_c0;comp19887_c1;comp7417_c0;comp33879_c0;comp33579_c0;comp23505_c0;
GO:0009773	photosynthetic electron transport in photosystem I	GO:0008150(biological_process)	GO:0008152(metabolic process)	5/16206	3/2347	0.0241383	0.855913	7	comp32240_c1;comp29501_c1;comp38007_c0;
GO:0016661	oxidoreductase activity, acting on other nitrogenous compounds as donors	GO:0003674(molecular_function)	GO:0003824(catalytic activity)	5/16206	3/2347	0.0241383	0.855913	4	comp23102_c0;comp23102_c1;comp16897_c1;
GO:0045543	gibberellin 2-beta-dioxygenase activity	GO:0003674(molecular_function)	GO:0003824(catalytic activity)	5/16206	3/2347	0.0241383	0.855913	6	comp28871_c3;comp22584_c0;comp24100_c0;
GO:0080027	response to herbivore	GO:0008150(biological_process)	GO:0050896(response to stimulus)	5/16206	3/2347	0.0241383	0.855913	4	comp7010_c1;comp7010_c0;comp31563_c0;
GO:0080167	response to karrikin	GO:0008150(biological_process)	GO:0050896(response to stimulus)	89/16206	20/2347	0.0278711	0.952464	4	comp31122_c0;comp35482_c2;comp34869_c0;comp26759_c1;comp35482_c3;comp15983_c1;comp33413_c0;comp30482_c2;comp34280_c1;comp32004_c1;comp28466_c3;comp25755_c0;comp21037_c0;comp25755_c1;comp34354_c1;comp34354_c0;comp25441_c0;comp24086_c0;comp35482_c0;comp22612_c0;
GO:0015851	nucleobase transport	GO:0008150(biological_process)	GO:0051234(establishment of localization)	9/16206	4/2347	0.0301261	0.986629	4	comp4484_c0;comp17870_c0;comp27631_c1;comp27631_c0;
GO:0015205	nucleobase transmembrane transporter activity	GO:0003674(molecular_function)	GO:0005215(transporter activity)	9/16206	4/2347	0.0301261	0.986629	5	comp4484_c0;comp17870_c0;comp27631_c1;comp27631_c0;
GO:0032269	negative regulation of cellular protein metabolic process	GO:0008150(biological_process)	GO:0065007(biological regulation)	9/16206	4/2347	0.0301261	0.986629	7	comp33072_c0;comp7465_c0;comp29095_c0;comp23240_c0;
GO:0051248	negative regulation of protein metabolic process	GO:0008150(biological_process)	GO:0065007(biological regulation)	9/16206	4/2347	0.0301261	0.986629	7	comp33072_c0;comp7465_c0;comp29095_c0;comp23240_c0;
GO:0030007	cellular potassium ion homeostasis	GO:0008150(biological_process)	GO:0065007(biological regulation)	9/16206	4/2347	0.0301261	0.986629	9	comp31517_c0;comp39055_c0;comp22819_c0;comp35541_c0;
GO:0015979	photosynthesis	GO:0008150(biological_process)	GO:0008152(metabolic process)	118/16206	25/2347	0.0303248	0.953411	4	comp33290_c0;comp38007_c0;comp32166_c0;comp35025_c0;comp33596_c8;comp30128_c1;comp31580_c0;comp35664_c0;comp33767_c0;comp35734_c0;comp30380_c0;comp32240_c1;comp27942_c0;comp29501_c1;comp27942_c1;comp33318_c0;comp29523_c1;comp35682_c0;comp31162_c0;comp29506_c0;comp22152_c0;comp31571_c0;comp31588_c3;comp31588_c0;comp22986_c0;
GO:0007178	transmembrane receptor protein serine/threonine kinase signaling pathway	GO:0008150(biological_process)	GO:0065007(biological regulation)	22/16206	7/2347	0.030944	0.947611	7	comp41217_c0;comp22308_c0;comp24131_c0;comp24131_c2;comp28271_c0;comp27460_c2;comp27532_c0;
GO:0007167	enzyme linked receptor protein signaling pathway	GO:0008150(biological_process)	GO:0065007(biological regulation)	22/16206	7/2347	0.030944	0.947611	6	comp41217_c0;comp22308_c0;comp24131_c0;comp24131_c2;comp28271_c0;comp27460_c2;comp27532_c0;
GO:0004675	transmembrane receptor protein serine/threonine kinase activity	GO:0003674(molecular_function)	GO:0003824(catalytic activity)	22/16206	7/2347	0.030944	0.947611	6	comp41217_c0;comp22308_c0;comp24131_c0;comp24131_c2;comp28271_c0;comp27460_c2;comp27532_c0;
GO:0006633	fatty acid biosynthetic process	GO:0008150(biological_process)	GO:0008152(metabolic process)	124/16206	26/2347	0.0310902	0.927983	6	comp7380_c0;comp37192_c0;comp18063_c1;comp30153_c0;comp34463_c0;comp43181_c0;comp31498_c2;comp31498_c0;comp39672_c0;comp30146_c0;comp31498_c1;comp31729_c1;comp35803_c0;comp38270_c0;comp28991_c0;comp38300_c0;comp38035_c0;comp34354_c1;comp19750_c0;comp34354_c0;comp21752_c0;comp28145_c2;comp35722_c0;comp29204_c0;comp35424_c2;comp35424_c1;
GO:0008610	lipid biosynthetic process	GO:0008150(biological_process)	GO:0008152(metabolic process)	298/16206	55/2347	0.032734	0.964835	5	comp35940_c0;comp33241_c0;comp30991_c0;comp34049_c0;comp31760_c0;comp38270_c0;comp28991_c0;comp21434_c0;comp23573_c0;comp34354_c1;comp34354_c0;comp19750_c0;comp36376_c0;comp7380_c0;comp9347_c0;comp35100_c0;comp37192_c0;comp44948_c0;comp27963_c0;comp33499_c2;comp29790_c0;comp33499_c1;comp35803_c0;comp38300_c0;comp38035_c0;comp34824_c2;comp36727_c0;comp37122_c0;comp21752_c0;comp28145_c2;comp29204_c…
GO:0097306	cellular response to alcohol	GO:0008150(biological_process)	GO:0050896(response to stimulus)	58/16206	14/2347	0.0344831	1.00384	6	comp31122_c0;comp33169_c0;comp34202_c0;comp32004_c1;comp32461_c0;comp10729_c0;comp28701_c1;comp32897_c1;comp28701_c2;comp35779_c0;comp30965_c2;comp42370_c0;comp24086_c0;comp43908_c0;
GO:0005402	cation:sugar symporter activity	GO:0003674(molecular_function)	GO:0005215(transporter activity)	18/16206	6/2347	0.0358888	1.01959	6	comp18615_c1;comp18216_c0;comp29027_c0;comp33789_c0;comp13839_c0;comp16771_c0;
GO:0005351	sugar:hydrogen symporter activity	GO:0003674(molecular_function)	GO:0005215(transporter activity)	18/16206	6/2347	0.0358888	1.01959	7	comp18615_c1;comp18216_c0;comp29027_c0;comp33789_c0;comp13839_c0;comp16771_c0;
GO:0055067	monovalent inorganic cation homeostasis	GO:0008150(biological_process)	GO:0065007(biological regulation)	18/16206	6/2347	0.0358888	1.01959	8	comp31517_c0;comp39055_c0;comp22819_c0;comp35288_c0;comp35541_c0;comp31788_c0;
GO:0010319	stromule	GO:0005575(cellular_component)	GO:0044464(cell part)	23/16206	7/2347	0.0390855	1.08428	5	comp35050_c4;comp35010_c2;comp35010_c3;comp28468_c0;comp18464_c0;comp34185_c0;comp35863_c0;
GO:0046148	pigment biosynthetic process	GO:0008150(biological_process)	GO:0008152(metabolic process)	59/16206	14/2347	0.0393956	1.07393	4	comp36376_c0;comp26817_c2;comp20805_c0;comp31583_c0;comp35100_c0;comp33767_c0;comp15983_c1;comp35025_c0;comp36727_c0;comp35963_c0;comp29790_c0;comp30991_c0;comp22278_c0;comp31580_c0;
GO:0071396	cellular response to lipid	GO:0008150(biological_process)	GO:0050896(response to stimulus)	59/16206	14/2347	0.0393956	1.07393	6	comp31122_c0;comp33169_c0;comp34202_c0;comp32004_c1;comp32461_c0;comp10729_c0;comp28701_c1;comp32897_c1;comp28701_c2;comp35779_c0;comp30965_c2;comp42370_c0;comp24086_c0;comp43908_c0;
GO:0006875	cellular metal ion homeostasis	GO:0008150(biological_process)	GO:0065007(biological regulation)	33/16206	9/2347	0.0405927	1.08155	8	comp31517_c0;comp36588_c0;comp39055_c0;comp22819_c0;comp6928_c0;comp35288_c0;comp5369_c0;comp35541_c0;comp31875_c3;
GO:0003333	amino acid transmembrane transport	GO:0008150(biological_process)	GO:0051234(establishment of localization)	33/16206	9/2347	0.0405927	1.08155	6	comp22376_c0;comp18281_c0;comp22478_c0;comp30060_c0;comp34538_c0;comp32868_c0;comp7223_c0;comp39967_c0;comp32806_c1;
GO:0016114	terpenoid biosynthetic process	GO:0008150(biological_process)	GO:0008152(metabolic process)	54/16206	13/2347	0.0414649	1.08638	6	comp36376_c0;comp35100_c0;comp44948_c0;comp35854_c0;comp30482_c2;comp27963_c0;comp33499_c2;comp30991_c0;comp29790_c0;comp33499_c1;comp34824_c2;comp36727_c0;comp24452_c0;
GO:0046482	para-aminobenzoic acid metabolic process	GO:0008150(biological_process)	GO:0008152(metabolic process)	6/16206	3/2347	0.0431243	1.05375	6	comp31122_c0;comp32004_c1;comp24086_c0;
GO:0071474	cellular hyperosmotic response	GO:0008150(biological_process)	GO:0050896(response to stimulus)	6/16206	3/2347	0.0431243	1.05375	6	comp31122_c0;comp32004_c1;comp24086_c0;
GO:0071475	cellular hyperosmotic salinity response	GO:0008150(biological_process)	GO:0050896(response to stimulus)	6/16206	3/2347	0.0431243	1.05375	7	comp31122_c0;comp32004_c1;comp24086_c0;
GO:0052640	salicylic acid glucosyltransferase (glucoside-forming) activity	GO:0003674(molecular_function)	GO:0003824(catalytic activity)	6/16206	3/2347	0.0431243	1.05375	7	comp31122_c0;comp32004_c1;comp24086_c0;
GO:0052641	benzoic acid glucosyltransferase activity	GO:0003674(molecular_function)	GO:0003824(catalytic activity)	6/16206	3/2347	0.0431243	1.05375	7	comp31122_c0;comp32004_c1;comp24086_c0;
GO:0052639	salicylic acid glucosyltransferase (ester-forming) activity	GO:0003674(molecular_function)	GO:0003824(catalytic activity)	6/16206	3/2347	0.0431243	1.05375	7	comp31122_c0;comp32004_c1;comp24086_c0;
GO:0052638	indole-3-butyrate beta-glucosyltransferase activity	GO:0003674(molecular_function)	GO:0003824(catalytic activity)	6/16206	3/2347	0.0431243	1.05375	7	comp31122_c0;comp32004_c1;comp24086_c0;
GO:0045487	gibberellin catabolic process	GO:0008150(biological_process)	GO:0008152(metabolic process)	6/16206	3/2347	0.0431243	1.05375	6	comp28871_c3;comp22584_c0;comp24100_c0;
GO:0018874	benzoate metabolic process	GO:0008150(biological_process)	GO:0008152(metabolic process)	6/16206	3/2347	0.0431243	1.05375	6	comp31122_c0;comp32004_c1;comp24086_c0;
GO:0016103	diterpenoid catabolic process	GO:0008150(biological_process)	GO:0008152(metabolic process)	6/16206	3/2347	0.0431243	1.05375	8	comp28871_c3;comp22584_c0;comp24100_c0;
GO:0004556	alpha-amylase activity	GO:0003674(molecular_function)	GO:0003824(catalytic activity)	6/16206	3/2347	0.0431243	1.05375	7	comp18307_c0;comp7010_c0;comp32803_c1;
GO:0080002	UDP-glucose:4-aminobenzoate acylglucosyltransferase activity	GO:0003674(molecular_function)	GO:0003824(catalytic activity)	6/16206	3/2347	0.0431243	1.05375	7	comp31122_c0;comp32004_c1;comp24086_c0;
GO:0016072	rRNA metabolic process	GO:0008150(biological_process)	GO:0008152(metabolic process)	49/16206	12/2347	0.0434901	0.990817	7	comp33606_c0;comp32324_c0;comp39979_c0;comp33529_c0;comp10197_c0;comp29246_c0;comp13618_c0;comp29790_c0;comp33131_c0;comp27227_c0;comp26178_c0;comp35863_c0;
GO:0004806	triglyceride lipase activity	GO:0003674(molecular_function)	GO:0003824(catalytic activity)	49/16206	12/2347	0.0434901	0.990817	6	comp27289_c0;comp27487_c0;comp30025_c0;comp22137_c0;comp30689_c1;comp37180_c0;comp32571_c0;comp36339_c0;comp18502_c0;comp22764_c0;comp22764_c1;comp33828_c0;
GO:0055075	potassium ion homeostasis	GO:0008150(biological_process)	GO:0065007(biological regulation)	10/16206	4/2347	0.0445668	1.00084	9	comp31517_c0;comp39055_c0;comp22819_c0;comp35541_c0;
GO:0006364	rRNA processing	GO:0008150(biological_process)	GO:0008152(metabolic process)	44/16206	11/2347	0.0453983	1.0099	6	comp33606_c0;comp39979_c0;comp33529_c0;comp10197_c0;comp29246_c0;comp13618_c0;comp29790_c0;comp33131_c0;comp27227_c0;comp26178_c0;comp35863_c0;
GO:0035251	UDP-glucosyltransferase activity	GO:0003674(molecular_function)	GO:0003824(catalytic activity)	117/16206	24/2347	0.0466593	1.02825	6	comp31122_c0;comp25463_c0;comp18890_c0;comp32513_c0;comp34787_c0;comp7494_c0;comp29268_c1;comp32004_c1;comp23056_c1;comp26605_c3;comp26605_c2;comp18950_c0;comp35179_c0;comp38641_c0;comp38438_c0;comp23070_c1;comp4633_c1;comp32392_c0;comp22883_c0;comp38394_c0;comp22278_c0;comp4633_c0;comp24086_c0;comp240_c0;
GO:0009753	response to jasmonic acid stimulus	GO:0008150(biological_process)	GO:0050896(response to stimulus)	55/16206	13/2347	0.0473657	1.02939	5	comp34869_c0;comp34463_c0;comp37604_c0;comp43181_c0;comp34568_c0;comp30146_c0;comp24837_c2;comp31498_c0;comp24837_c1;comp24837_c0;comp31502_c0;comp28991_c0;comp38272_c0;
GO:0044550	secondary metabolite biosynthetic process	GO:0008150(biological_process)	GO:0008152(metabolic process)	55/16206	13/2347	0.0473657	1.02939	5	comp35720_c0;comp18105_c1;comp3957_c0;comp29290_c1;comp36146_c0;comp29290_c0;comp34151_c1;comp32142_c0;comp27986_c0;comp38253_c0;comp26773_c0;comp30684_c0;comp24086_c0;
GO:0051119	sugar transmembrane transporter activity	GO:0003674(molecular_function)	GO:0005215(transporter activity)	34/16206	9/2347	0.0483628	1.03672	5	comp18615_c1;comp18216_c0;comp35779_c0;comp29027_c0;comp33789_c0;comp13839_c0;comp28645_c2;comp28645_c1;comp16771_c0;
GO:0019199	transmembrane receptor protein kinase activity	GO:0003674(molecular_function)	GO:0003824(catalytic activity)	24/16206	7/2347	0.0485078	1.03046	5	comp41217_c0;comp22308_c0;comp24131_c0;comp24131_c2;comp28271_c0;comp27460_c2;comp27532_c0;
GO:0004553	hydrolase activity, hydrolyzing O-glycosyl compounds	GO:0003674(molecular_function)	GO:0003824(catalytic activity)	312/16206	56/2347	0.0498788	1.05013	5	comp35978_c1;comp18307_c0;comp30183_c1;comp28045_c0;comp32803_c1;comp30372_c0;comp34151_c1;comp35645_c0;comp34151_c0;comp26773_c0;comp33834_c0;comp9400_c0;comp32621_c0;comp25985_c0;comp31568_c0;comp27850_c0;comp31816_c0;comp30269_c1;comp24033_c2;comp27000_c0;comp30994_c0;comp13837_c0;comp26943_c0;comp32098_c0;comp10226_c0;comp15411_c0;comp18837_c0;comp33478_c1;comp37221_c0;comp20949_c0;comp30122_…
