# Supplementary material for: Global Transcriptome Profiles of 'Meyer' Zoysiagrass in Response to Cold Stress
Source: PLoS One. 2015 Jun 26;10(6):e0131153. doi: 10.1371/journal.pone.0131153 (PMC4482698; doi:10.1371/journal.pone.0131153)
Supplement: S6 Table — (XLSX) [file pone.0131153.s006.xlsx]

## Sheet:  CT_2h Vs CK
Supporting Information Table S6. Enriched KEGG pathways: CT_2 Vs CK
#ID	name	M/N	m/n	p-value	q-value	gene-list
ko01040	Biosynthesis of unsaturated fatty acids	84/13009	4/141	0.0130763	0.876115	comp22089_c0;comp9371_c0;comp28764_c0;comp21711_c0;
ko00941	Flavonoid biosynthesis	98/13009	4/141	0.0218178	0.730898	comp12208_c0;comp37309_c0;comp22149_c0;comp22430_c0;
ko00943	Isoflavonoid biosynthesis	156/13009	5/141	0.0273888	0.73402	comp29642_c0;comp29087_c0;comp33998_c1;comp26400_c1;comp30547_c0;
ko04010	MAPK signaling pathway	275/13009	7/141	0.0301692	0.673779	comp35959_c0;comp23316_c0;comp28946_c2;comp23810_c0;comp29180_c0;comp27968_c0;comp27460_c2;
ko00900	Terpenoid backbone biosynthesis	122/13009	4/141	0.0436091	0.584362	comp33031_c1;comp35643_c0;comp39232_c0;comp7666_c0;
