# Supplementary material for: Global Transcriptome Profiles of 'Meyer' Zoysiagrass in Response to Cold Stress
Source: PLoS One. 2015 Jun 26;10(6):e0131153. doi: 10.1371/journal.pone.0131153 (PMC4482698; doi:10.1371/journal.pone.0131153)
Supplement: S7 Table — (XLSX) [file pone.0131153.s007.xlsx]

## Sheet: CT_72 VS CK
Supporting Information Table S7. Enriched KEGG pathways: CT_72 Vs CK
#ID	name	M/N	m/n	p-value	q-value	gene-list
ko00830	Retinol metabolism	213/13009	69/1988	2.43991e-10	6.51455e-08	comp34617_c0;comp28783_c0;comp18966_c0;comp30028_c0;comp30840_c0;comp18315_c0;comp32803_c1;comp36658_c0;comp30991_c0;comp13459_c0;comp23086_c0;comp34692_c0;comp22657_c0;comp23070_c1;comp28076_c1;comp29271_c1;comp25560_c0;comp16828_c0;comp26156_c1;comp25892_c0;comp25892_c1;comp19324_c0;comp16802_c0;comp18388_c1;comp10036_c0;comp12966_c0;comp17364_c0;comp22920_c1;comp545_c0;comp23385_c0;comp240_c0;…
ko00140	Steroid hormone biosynthesis	148/13009	52/1988	1.67836e-09	2.24062e-07	comp28783_c0;comp30028_c0;comp31265_c0;comp18315_c0;comp36658_c0;comp18494_c0;comp13459_c0;comp22657_c0;comp23070_c1;comp28076_c1;comp29271_c1;comp30075_c0;comp16828_c0;comp26156_c1;comp25892_c0;comp25892_c1;comp19324_c0;comp18388_c1;comp12966_c0;comp22920_c1;comp37466_c0;comp545_c0;comp240_c0;comp28152_c1;comp29470_c0;comp33029_c0;comp36112_c0;comp22763_c0;comp16513_c0;comp26832_c0;comp7494_c0;c…
ko00982	Drug metabolism - cytochrome P450	245/13009	72/1988	1.15978e-08	1.0322e-06	comp34617_c0;comp16837_c0;comp22383_c0;comp28783_c0;comp30028_c0;comp26168_c0;comp18315_c0;comp36658_c0;comp18937_c0;comp27434_c3;comp13502_c0;comp13459_c0;comp23086_c0;comp34692_c0;comp22657_c0;comp23070_c1;comp28076_c1;comp29271_c1;comp23771_c1;comp16828_c0;comp26156_c1;comp25892_c0;comp25892_c1;comp19324_c0;comp42672_c0;comp18388_c1;comp12966_c0;comp22920_c1;comp545_c0;comp23385_c0;comp240_c0;…
ko00860	Porphyrin and chlorophyll metabolism	193/13009	60/1988	2.02413e-08	1.35111e-06	comp10155_c0;comp28783_c0;comp18315_c0;comp36658_c0;comp13459_c0;comp25771_c0;comp27647_c1;comp35783_c0;comp23070_c1;comp28076_c1;comp29271_c1;comp29937_c0;comp16828_c0;comp26156_c1;comp25892_c0;comp25892_c1;comp19324_c0;comp32779_c0;comp18388_c1;comp12966_c0;comp18801_c0;comp20805_c0;comp545_c0;comp240_c0;comp29470_c0;comp28152_c1;comp33029_c0;comp36112_c0;comp22763_c0;comp35025_c0;comp16513_c0;…
ko00514	Other types of O-glycan biosynthesis	102/13009	38/1988	4.32011e-08	2.30694e-06	comp29470_c0;comp28152_c1;comp33029_c0;comp22763_c0;comp36112_c0;comp28783_c0;comp16513_c0;comp7494_c0;comp26832_c0;comp18315_c0;comp26232_c0;comp36658_c0;comp27100_c1;comp19168_c0;comp27100_c0;comp13459_c0;comp28943_c1;comp23070_c1;comp28076_c1;comp29271_c1;comp32392_c0;comp26156_c1;comp16828_c0;comp29350_c0;comp25892_c0;comp25892_c1;comp19324_c0;comp17775_c0;comp18388_c1;comp22335_c0;comp12966_…
ko00980	Metabolism of xenobiotics by cytochrome P450	234/13009	67/1988	1.11912e-07	4.98009e-06	comp34617_c0;comp22383_c0;comp28783_c0;comp30028_c0;comp26168_c0;comp18315_c0;comp36658_c0;comp18937_c0;comp27434_c3;comp13502_c0;comp13459_c0;comp23086_c0;comp22657_c0;comp23070_c1;comp28076_c1;comp29271_c1;comp23771_c1;comp16828_c0;comp26156_c1;comp25892_c0;comp25892_c1;comp19324_c0;comp42672_c0;comp18388_c1;comp12966_c0;comp22920_c1;comp545_c0;comp240_c0;comp22886_c2;comp28152_c1;comp29470_c0;…
ko00983	Drug metabolism - other enzymes	164/13009	51/1988	2.27025e-07	8.65937e-06	comp29470_c0;comp28152_c1;comp33029_c0;comp22763_c0;comp36112_c0;comp28783_c0;comp30028_c0;comp16513_c0;comp7494_c0;comp37468_c0;comp26832_c0;comp18315_c0;comp26232_c0;comp36658_c0;comp27100_c1;comp19168_c0;comp27100_c0;comp30313_c2;comp13459_c0;comp34692_c0;comp22657_c0;comp23070_c1;comp28076_c1;comp29271_c1;comp32392_c0;comp21236_c0;comp7376_c0;comp26156_c1;comp37073_c0;comp16828_c0;comp29350_c…
ko00196	Photosynthesis - antenna proteins	60/13009	20/1988	0.000385414	0.0128632	comp27942_c0;comp36574_c0;comp34256_c0;comp27942_c1;comp33290_c0;comp31394_c0;comp32166_c0;comp33318_c0;comp40809_c0;comp37275_c0;comp32476_c1;comp35682_c0;comp31162_c0;comp27052_c0;comp28254_c0;comp31571_c0;comp31588_c3;comp27937_c0;comp31588_c0;comp29423_c0;
ko00591	Linoleic acid metabolism	56/13009	19/1988	0.000415215	0.012318	comp16526_c0;comp23071_c0;comp30028_c0;comp31498_c2;comp31498_c0;comp31498_c1;comp16771_c0;comp17938_c1;comp31729_c1;comp37105_c0;comp30313_c2;comp39683_c0;comp38270_c0;comp22920_c1;comp22657_c0;comp35722_c0;comp35424_c2;comp31805_c1;comp35424_c1;
ko00053	Ascorbate and aldarate metabolism	180/13009	45/1988	0.000430204	0.0114865	comp29470_c0;comp28152_c1;comp33029_c0;comp22763_c0;comp36112_c0;comp28783_c0;comp26914_c1;comp16513_c0;comp7494_c0;comp26832_c0;comp18315_c0;comp26232_c0;comp36658_c0;comp27100_c1;comp19168_c0;comp27100_c0;comp13459_c0;comp23070_c1;comp28076_c1;comp23509_c0;comp29271_c1;comp32392_c0;comp30437_c1;comp34723_c0;comp26156_c1;comp16828_c0;comp29350_c0;comp25892_c0;comp21813_c0;comp25892_c1;comp19324_…
ko00350	Tyrosine metabolism	109/13009	30/1988	0.000711856	0.0172787	comp23322_c0;comp34617_c0;comp18105_c1;comp37329_c0;comp25717_c0;comp23800_c0;comp29792_c0;comp23086_c0;comp18227_c1;comp30924_c1;comp18464_c0;comp27335_c2;comp27335_c3;comp24414_c0;comp34523_c0;comp35100_c0;comp19778_c0;comp30967_c0;comp36093_c0;comp27202_c0;comp26141_c0;comp32501_c0;comp6917_c0;comp35618_c0;comp38703_c0;comp765_c0;comp33535_c0;comp38087_c0;comp40035_c0;comp13618_c0;
ko00500	Starch and sucrose metabolism	496/13009	102/1988	0.000798393	0.0177643	comp32891_c0;comp35267_c1;comp13622_c0;comp18950_c0;comp18950_c1;comp35776_c0;comp24465_c0;comp26956_c0;comp23070_c1;comp28076_c1;comp18882_c0;comp16828_c0;comp26156_c1;comp19818_c0;comp27850_c0;comp33659_c0;comp30269_c1;comp23018_c0;comp46306_c0;comp26943_c0;comp32098_c0;comp240_c0;comp28152_c1;comp22763_c0;comp30791_c0;comp26832_c0;comp2443_c0;comp27100_c1;comp20949_c0;comp27100_c0;comp33137_c0…
ko00360	Phenylalanine metabolism	245/13009	56/1988	0.00102658	0.0210843	comp10890_c0;comp37912_c0;comp17478_c0;comp34768_c0;comp36494_c0;comp12725_c0;comp23800_c0;comp32142_c0;comp22102_c2;comp37222_c0;comp29884_c0;comp28511_c0;comp26426_c0;comp18464_c0;comp22023_c0;comp35897_c0;comp27866_c0;comp35100_c0;comp32465_c1;comp9924_c0;comp32465_c0;comp6917_c0;comp33535_c0;comp29435_c1;comp29435_c0;comp30496_c2;comp31756_c0;comp30496_c0;comp28541_c1;comp16811_c0;comp23522_c…
ko00040	Pentose and glucuronate interconversions	198/13009	47/1988	0.00109423	0.0208686	comp29470_c0;comp28152_c1;comp33029_c0;comp22763_c0;comp36112_c0;comp28783_c0;comp16513_c0;comp7494_c0;comp26832_c0;comp18315_c0;comp26232_c0;comp36658_c0;comp27100_c1;comp13622_c0;comp19168_c0;comp27100_c0;comp13459_c0;comp23070_c1;comp28076_c1;comp23509_c0;comp29271_c1;comp32392_c0;comp21595_c0;comp30437_c1;comp26156_c1;comp16828_c0;comp29350_c0;comp25892_c0;comp21813_c0;comp25892_c1;comp19324_…
ko00270	Cysteine and methionine metabolism	197/13009	46/1988	0.00175584	0.031254	comp28804_c0;comp31553_c0;comp22499_c1;comp29857_c0;comp36587_c0;comp10122_c0;comp19406_c0;comp25717_c0;comp35538_c1;comp34812_c0;comp23222_c0;comp25415_c0;comp21790_c0;comp10229_c0;comp33697_c0;comp25349_c0;comp27210_c1;comp35549_c0;comp18464_c0;comp31546_c0;comp43908_c0;comp34789_c0;comp35482_c0;comp34864_c0;comp7392_c0;comp22495_c0;comp26679_c3;comp30967_c0;comp27202_c0;comp7326_c0;comp30060_c…
ko00401	Novobiocin biosynthesis	33/13009	12/1988	0.00242186	0.0404148	comp23800_c0;comp27418_c0;comp38087_c0;comp37329_c0;comp30967_c0;comp25717_c0;comp27202_c0;comp18464_c0;comp6917_c0;comp35618_c0;comp38703_c0;comp33535_c0;
ko00941	Flavonoid biosynthesis	98/13009	26/1988	0.00274654	0.0431368	comp35897_c0;comp43555_c0;comp27108_c0;comp33636_c0;comp12208_c0;comp25809_c0;comp41652_c0;comp24917_c0;comp15983_c1;comp17126_c0;comp11237_c0;comp28139_c0;comp22430_c0;comp24076_c0;comp21579_c0;comp7844_c0;comp33729_c0;comp18996_c0;comp44299_c0;comp18282_c0;comp38641_c0;comp38438_c0;comp3803_c0;comp22149_c0;comp14273_c0;comp39443_c0;
ko00960	Tropane, piperidine and pyridine alkaloid biosynthesis	89/13009	24/1988	0.00311607	0.0462217	comp28848_c0;comp23322_c0;comp19635_c0;comp34523_c0;comp28198_c0;comp37329_c0;comp35440_c1;comp25717_c0;comp30967_c0;comp27202_c0;comp6917_c0;comp35618_c0;comp35052_c0;comp34178_c0;comp38703_c0;comp33535_c0;comp23800_c0;comp43424_c0;comp38087_c0;comp33903_c0;comp27895_c0;comp26904_c0;comp18464_c0;comp19555_c1;
ko00680	Methane metabolism	350/13009	72/1988	0.00436503	0.0613402	comp10890_c0;comp34617_c0;comp41583_c0;comp16837_c0;comp18020_c0;comp27051_c0;comp33647_c1;comp17478_c0;comp27521_c0;comp22579_c1;comp22579_c0;comp29582_c1;comp29582_c2;comp34768_c0;comp36494_c0;comp34323_c0;comp32722_c1;comp22102_c2;comp23086_c0;comp37222_c0;comp36985_c0;comp28511_c0;comp36469_c0;comp26426_c0;comp22023_c0;comp32240_c1;comp27866_c0;comp32465_c1;comp31562_c0;comp32465_c0;comp9924_…
ko00195	Photosynthesis	160/13009	37/1988	0.00553449	0.0738854	comp30898_c0;comp36155_c0;comp31567_c0;comp23027_c0;comp35005_c0;comp11196_c0;comp4517_c0;comp33596_c8;comp30128_c1;comp7396_c0;comp35664_c0;comp23405_c0;comp27913_c0;comp490_c0;comp29637_c0;comp34938_c0;comp19717_c0;comp28079_c0;comp20431_c0;comp26448_c0;comp29501_c1;comp32393_c0;comp18561_c0;comp23277_c0;comp35675_c0;comp7465_c0;comp25776_c0;comp29503_c0;comp29523_c1;comp29506_c0;comp22152_c0;c…
ko04075	Plant hormone signal transduction	42/13009	13/1988	0.00790651	0.100526	comp29214_c0;comp26320_c0;comp27722_c0;comp34039_c0;comp23744_c0;comp34761_c1;comp17524_c0;comp29911_c0;comp32764_c0;comp27195_c0;comp27195_c1;comp17550_c0;comp29799_c0;
ko00950	Isoquinoline alkaloid biosynthesis	87/13009	22/1988	0.0101467	0.123145	comp36554_c0;comp47444_c0;comp23322_c0;comp34523_c0;comp29381_c0;comp25717_c0;comp30967_c0;comp17579_c0;comp27202_c0;comp23237_c0;comp28351_c0;comp32501_c0;comp6917_c0;comp35618_c0;comp38703_c0;comp33535_c0;comp38087_c0;comp22708_c0;comp32474_c0;comp26046_c0;comp18464_c0;comp33414_c0;
ko00626	Naphthalene degradation	35/13009	11/1988	0.0124592	0.144635	comp24414_c0;comp34617_c0;comp18105_c1;comp23086_c0;comp40035_c0;comp36093_c0;comp18227_c1;comp30924_c1;comp23244_c0;comp27335_c2;comp27335_c3;
ko00940	Phenylpropanoid biosynthesis	238/13009	49/1988	0.016248	0.180759	comp10890_c0;comp23522_c0;comp38685_c0;comp17159_c0;comp37912_c0;comp17478_c0;comp33390_c0;comp22430_c0;comp28139_c0;comp34151_c1;comp34768_c0;comp35907_c0;comp12725_c0;comp36494_c0;comp21676_c0;comp28449_c0;comp22102_c2;comp37222_c0;comp22974_c0;comp19279_c0;comp29884_c0;comp28511_c0;comp1442_c0;comp26426_c0;comp32898_c0;comp22023_c0;comp35897_c0;comp27866_c0;comp41652_c0;comp27916_c0;comp23951_…
ko00630	Glyoxylate and dicarboxylate metabolism	125/13009	28/1988	0.0217537	0.232329	comp28114_c0;comp31742_c0;comp25729_c0;comp27521_c0;comp23735_c0;comp28326_c1;comp38187_c0;comp17050_c0;comp19209_c0;comp23105_c0;comp17024_c0;comp19573_c0;comp33879_c0;comp31692_c0;comp28468_c0;comp33170_c0;comp10704_c0;comp32873_c0;comp29599_c0;comp19887_c1;comp19887_c0;comp37194_c0;comp22137_c0;comp35805_c0;comp15152_c0;comp20806_c0;comp38483_c0;comp32979_c0;
ko00592	alpha-Linolenic acid metabolism	80/13009	19/1988	0.0303051	0.31121	comp16239_c0;comp16526_c0;comp34463_c0;comp23071_c0;comp32354_c0;comp31498_c2;comp43181_c0;comp31498_c0;comp30146_c0;comp31498_c1;comp16771_c0;comp26540_c0;comp31729_c1;comp38270_c0;comp28991_c0;comp38272_c0;comp35722_c0;comp35424_c2;comp35424_c1;
ko00720	Carbon fixation pathways in prokaryotes	75/13009	18/1988	0.0312043	0.308576	comp31562_c0;comp29582_c1;comp26081_c0;comp29582_c2;comp23735_c0;comp28326_c1;comp17050_c0;comp22137_c0;comp35805_c0;comp7598_c0;comp31692_c0;comp22603_c2;comp36469_c0;comp36015_c0;comp20806_c0;comp33170_c0;comp35952_c0;comp32873_c0;
ko00904	Diterpenoid biosynthesis	51/13009	13/1988	0.0396085	0.377696	comp20774_c0;comp7239_c0;comp28906_c0;comp22584_c0;comp30482_c2;comp38506_c0;comp24100_c0;comp40135_c0;comp25739_c0;comp33499_c2;comp22718_c0;comp33499_c1;comp26402_c0;
ko00627	Aminobenzoate degradation	105/13009	23/1988	0.0441282	0.406284	comp25357_c0;comp30136_c1;comp38068_c0;comp30028_c0;comp14958_c0;comp42144_c0;comp34404_c0;comp5984_c0;comp39093_c0;comp28629_c0;comp23244_c0;comp17938_c1;comp13560_c0;comp30313_c2;comp22920_c1;comp22657_c0;comp36815_c0;comp31524_c0;comp18158_c0;comp29411_c0;comp4649_c0;comp667_c0;comp39100_c0;
ko00402	Benzoxazinoid biosynthesis	42/13009	11/1988	0.046706	0.408869	comp22882_c0;comp26346_c0;comp24213_c0;comp22920_c0;comp22685_c1;comp23359_c2;comp24269_c0;comp36999_c0;comp32701_c0;comp18003_c0;comp34321_c0;
ko04940	Type I diabetes mellitus	42/13009	11/1988	0.046706	0.408869	comp31096_c0;comp5948_c0;comp30325_c2;comp33523_c0;comp4986_c0;comp32441_c0;comp35367_c0;comp40532_c0;comp28817_c0;comp14822_c0;comp40029_c0;
ko00944	Flavone and flavonol biosynthesis	63/13009	15/1988	0.0494622	0.4127	comp34138_c0;comp13995_c0;comp11237_c0;comp42523_c0;comp7609_c0;comp10471_c0;comp22716_c0;comp33992_c0;comp21878_c0;comp34319_c0;comp7531_c0;comp32392_c1;comp27323_c0;comp39443_c0;comp7881_c0;
