# Supplementary material for: Global Transcriptome Profiles of 'Meyer' Zoysiagrass in Response to Cold Stress
Source: PLoS One. 2015 Jun 26;10(6):e0131153. doi: 10.1371/journal.pone.0131153 (PMC4482698; doi:10.1371/journal.pone.0131153)
Supplement: S8 Table — (XLSX) [file pone.0131153.s008.xlsx]

## Sheet: Sheet1
Supporting Information S8 Table. The expression changes of DEGs related to photosystem and photosythesis activity
Biological process	Unigene ID	Annotation	Log FC (CT_72h Vs CK)	logCPM	PValue	FDR
Chlorophyll synthesis	comp27647_c1	gltX, glutamyl-tRNA synthetase	-4.41785	5.87747	5.48572e-09	2.66005e-07
	comp16842_c0		-3.57675	0.890083	2.68589e-05	0.000306277
	comp31583_c0	Hema, Glutamyl-tRNA reductase (GluTR)	-2.78478	8.65376	6.6449e-05	0.000644979
	comp29937_c0	Hem Y, protoporphyrinogen oxidase	-2.74887	3.15464	0.000131845	0.00111877
	comp35025_c0	Chl H: magnesium chelatase	-3.01629	10.7705	1.86771e-05	0.000227978
	comp7432_c0		2.42223	9.986	0.000430757	0.00286447
	comp22723_c0	Chl M: magnesium-protoporphyrin O-methyltransferase	-4.71046	6.0972	8.17997e-10	5.26601e-08
	comp31173_c0		-4.04751	6.79327	4.63192e-08	1.63061e-06
	comp10155_c0	magnesium-protoporphyrin IX monomethyl ester (oxidative) cyclase	-5.94285	1.06051	2.16037e-08	8.46817e-07
	comp31580_c0		-3.10802	10.5428	1.11846e-05	0.000151253
	comp43043_c0		-3.58593	-0.58116	0.000336207	0.00235282
	comp35874_c0	Protochlorophyllide reductase	-6.28108	4.62261	2.19423e-13	4.20174e-11
	comp30599_c0		-5.01756	2.6544	1.77358e-09	1.0254e-07
	comp18083_c0		-5.58193	1.25793	6.61808e-09	3.13826e-07
	comp30202_c0		-4.53864	3.84397	6.72645e-09	3.17463e-07
	comp34568_c0		-4.10285	10.0213	2.96825e-08	1.10992e-06
	comp20871_c0		-3.19834	5.88289	7.46651e-06	0.000108336
	comp18801_c0		-2.29933	5.10975	0.000858688	0.00498082
Chlorophyll catabolism	comp32779_c0	Chlorophyllase	-10.6314	1.77693	3.92866e-12	5.34441e-10
	comp35783_c0	Pheophorbide a oxygenase, chloroplast, putative, expressed	3.05584	8.75868	1.51058e-05	0.000190816
Heme synthesis	comp35963_c0	Hem H, ferrochelatase	2.55176	7.01206	0.000229029	0.00173265
photosynthesis, light harvesting	comp33290_c0	Chlorophyll a-b binding protein CP24;	-6.07029	10.6982	7.57793e-14	1.68758e-11
	comp27942_c1	Chlorophyll a-b binding protein 8;	-5.42807	8.97477	6.01287e-12	7.45886e-10
	comp27942_c0	Chlorophyll a-b binding protein 8;	-4.90728	10.5996	1.72934e-10	1.39013e-08
	comp31162_c0	Chlorophyll a/b-binding protein CP29 (Precursor);	-4.88854	11.4727	1.94962e-10	1.52639e-08
	comp33318_c0	Chlorophyll a-b binding protein 6A;	-3.94784	12.1715	7.73151e-08	2.49935e-06
	comp35682_c0	Chloroplast chlorophyll a/b binding protein;	-3.77144	7.77221	2.39436e-07	6.3255e-06
	comp32166_c0	Petunia major chlorophyll a/b binding protein (Cab) clone pCab10, 3' end and flank. (Fragment);	-3.49036	7.01899	1.30505e-06	2.57111e-05
	comp31588_c0	Chlorophyll a-b binding protein of LHCII type III;	-3.33121	15.1109	3.11381e-06	5.26061e-05
	comp31588_c3	Light harvesting protein (Fragment);	-3.09494	9.16378	1.20879e-05	0.00015939
	comp31571_c0	Chlorophyll a-b binding protein;	-2.75094	11.4206	7.90535e-05	0.000741318
photosystem I	comp29503_c0	psaN，Photosystem I reaction center subunit N	-3.93294	10.7755	8.49168e-08	2.71589e-06
	comp29501_c1	Photosystem I reaction center subunit V;	-3.0709	10.8661	1.37693e-05	0.000177133
	comp29506_c0	Chloroplast photosystem I reaction center subunit II-like protein;	-3.89099	10.8933	1.09879e-07	3.32787e-06
	comp29523_c1	psaH，photosystem I reaction center subunit VI, chloroplastic-like [Setaria italica]	-3.35672	10.0256	2.69575e-06	4.70645e-05
	comp30128_c1	psaK，Photosystem I reaction center subunit psaK	-5.12899	10.7651	4.04248e-11	3.89529e-09
	comp31567_c0	psaE，Photosystem I reaction center subunit IV A	-2.61264	10.6341	0.000163534	0.00132509
	comp33596_c8	psaF，Photosystem I reaction center subunit III;	-2.53824	12.2595	0.000239459	0.00179126
	comp35664_c0	psaL,photosystem I reaction center subunit XI, chloroplastic-like [Setaria italica]	-4.32943	11.9122	7.10882e-09	3.33416e-07
	comp35675_c0	psaN，Chloroplast photosystem I subunit N	-3.57475	5.35614	9.252e-07	1.9424e-05
photosystem Ⅱ	comp18561_c0	psbQ, Oxygen evolving enhancer protein 3 containing protein;	-2.66509	2.0492	0.000321302	0.00226805
	comp7417_c0	psbO, Oxygen-evolving enhancer protein 1;	-2.26324	12.455	0.000934298	0.00532791
	comp27913_c0	psbR, PS II 10 kDa protein;	-2.38744	11.1775	0.000510895	0.00328969
Photosynthetic electron transport	comp7465_c0	petE, plastocyanin	-2.59679	10.7047	0.000177488	0.00141576
	comp23405_c0	petF, Fd（ferredoxin-1, chloroplastic-like）	-3.26667	4.36864	6.12119e-06	9.19677e-05
T-type ATPase	comp26448_c0	ATPF1D, atpH（H+-transporting ATP synthase-like）	-2.76075	6.71623	7.8149e-05	0.000734899
carbon fixation	comp33931_c0	Carbonic anhydrase 1;	-4.0495	5.69663	5.15042e-08	1.78802e-06
	comp33931_c3	Carbonic anhydrase;	-3.89413	4.53639	1.79937e-07	4.99964e-06
	comp31155_c0	Carbonic anhydrase;	-3.65084	11.2729	4.7219e-07	1.12044e-05
	comp22603_c2	Phosphoenolpyruvate carboxylase;	-5.83443	14.2784	3.68406e-13	6.67214e-11
	comp7598_c0	Phosphoenolpyruvate carboxylase;	-2.37174	2.43409	0.000997021	0.00559067
	comp36015_c0	Phosphoenolpyruvate carboxylase (Fragment);	-2.82544	3.36891	8.31036e-05	0.00077255
	comp29582_c1	Phosphoenolpyruvate carboxylase-like;	3.61028	4.4593	9.20173e-07	1.9332e-05
	comp29582_c2	Phosphoenolpyruvate carboxylase-like;	3.29271	7.44162	4.00686e-06	6.55042e-05
	comp36469_c0	Phosphoenolpyruvate carboxylase (Fragment);	3.68802	2.78805	1.48734e-06	2.85176e-05
	comp19573_c0	Ribulose bisphosphate carboxylase small chain;	-4.05959	3.14168	1.37284e-07	3.96868e-06
	comp32240_c1	Fructose-1,6-bisphosphatase, chloroplast, putative, expressed;	-2.50347	9.09891	0.000287032	0.0020864

## Sheet: Sheet2
photosynthesis, light harvesting	comp33290_c0	-6.07029	Chlorophyll a-b binding protein CP24;
	comp27942_c1	-5.42807	Chlorophyll a-b binding protein 8;天线，光合，聚光
	comp27942_c0	-4.90728	Chlorophyll a-b binding protein 8;
	comp31162_c0	-4.88854	Chlorophyll a/b-binding protein CP29 (Precursor);
	comp33318_c0	-3.94784	Chlorophyll a-b binding protein 6A;
	comp35682_c0	-3.77144	Chloroplast chlorophyll a/b binding protein;
	comp32166_c0	-3.49036	Petunia major chlorophyll a/b binding protein (Cab) clone pCab10, 3' end and flank. (Fragment);
	comp31588_c0	-3.33121	Chlorophyll a-b binding protein of LHCII type III;
	comp31588_c3	-3.09494	Light harvesting protein (Fragment);
	comp31571_c0	-2.75094	Chlorophyll a-b binding protein;
photosystem I	comp29503_c0	-3.93294	psaN，Photosystem I reaction center subunit N;
	comp29501_c1	-3.0709	Photosystem I reaction center subunit V;
photosystem I	comp29506_c0	-3.89099	Chloroplast photosystem I reaction center subunit II-like protein;
photosystem I	comp29523_c1	-3.35672	psaH，photosystem I reaction center subunit VI, chloroplastic-like [Setaria italica]
photosystem I	comp30128_c1	-5.12899	psaK，Photosystem I reaction center subunit psaK
photosystem I	comp31567_c0	-2.61264	psaE，Photosystem I reaction center subunit IV A
photosystem I	comp33596_c8	-2.53824	psaF，Photosystem I reaction center subunit III;
photosystem Ⅰ	comp35664_c0	-4.32943	psaL,photosystem I reaction center subunit XI, chloroplastic-like [Setaria italica]
photosystem Ⅰ	comp35675_c0	-3.57475	psaN，Chloroplast photosystem I subunit N
photosystem Ⅱ	comp18561_c0	-2.66509	psbQ, Oxygen evolving enhancer protein 3 containing protein;
photosystem Ⅱ	comp7417_c0	-2.26324	psbO, Oxygen-evolving enhancer protein 1;
photosystem Ⅱ	comp27913_c0	-2.38744	psbR, PS II 10 kDa protein;
Photosynthetic electron transport	comp7465_c0	-2.59679	petE, plastocyanin
	comp23405_c0	-3.26667	petF, Fd（ferredoxin-1, chloroplastic-like）
	comp35727_c0	2.52708	petF, Fd (Ferredoxin-6, chloroplastic )
	comp22152_c0	3.06426	Pet H, FNR(Ferredoxin-NADP reductase, root isozyme, chloroplast, putative, expressed）
T-type ATPase	comp26448_c0	-2.76075	ATPF1D, atpH（H+-transporting ATP synthase-like）
carbon fixation	comp33931_c0	-4.0495	Carbonic anhydrase 1;
carbon fixation	comp33931_c3	-3.89413	Carbonic anhydrase;
carbon fixation	comp31155_c0	-3.65084	Carbonic anhydrase;
carbon fixation	comp22603_c2	-5.83443	Phosphoenolpyruvate carboxylase;
carbon fixation	comp7598_c0	-2.37174	Phosphoenolpyruvate carboxylase;
carbon fixation	comp36015_c0	-2.82544	Phosphoenolpyruvate carboxylase (Fragment);
carbon fixation	comp29582_c1	3.61029	Phosphoenolpyruvate carboxylase-like;
carbon fixation	comp29582_c2	3.61029	Phosphoenolpyruvate carboxylase-like;
carbon fixation	comp36469_c0	3.68802	Phosphoenolpyruvate carboxylase (Fragment);
carbon fixation	comp19573_c0	-4.05959	Ribulose bisphosphate carboxylase small chain;
carbon fixation	comp32240_c1	-2.50347	Fructose-1,6-bisphosphatase, chloroplast, putative, expressed;
