# Supplementary material for: Global Transcriptome Profiles of 'Meyer' Zoysiagrass in Response to Cold Stress
Source: PLoS One. 2015 Jun 26;10(6):e0131153. doi: 10.1371/journal.pone.0131153 (PMC4482698; doi:10.1371/journal.pone.0131153)
Supplement: S9 Table — (XLSX) [file pone.0131153.s009.xlsx]

## Sheet: Sheet1
Supporting Information Table S9 . The expression changes of DEGs related to nitrate assimilation
unigene ID	annotation	GO term	logFC (CT_72 Vs CK)	logCPM	PValue	FDR
comp16897_c1	Nitrate reductase;	oxidoreductase activity, acting on other nitrogenous compounds as donors(GO:0016661)	6.96976	2.95945	1.62193e-12	2.5664e-10
comp23102_c0	Nitrate reductase;		10.9924	2.17997	3.57581e-13	6.51534e-11
comp23102_c1	Nitrate reductase;		6.25183	3.78832	1.02062e-12	1.71419e-10
comp35727_c0	petF, Fd (Ferredoxin-6, chloroplastic )	electron carrier activity（GO:0009055）	2.52708	7.71297	0.000257216	0.00189812
comp22152_c0	Pet H, FNR(Ferredoxin-NADP reductase, root isozyme, chloroplast, putative, expressed）	oxidation-reduction process（GO:0055114）	3.06426	6.49071	1.53851e-05	0.000193855
comp32660_c3	P5cs (Fragment);	glutamine family amino acid biosynthetic process(GO:0009084)	2.73766	3.05966	0.000151583	0.00125508
comp32660_c1	Delta-1-pyrroline-5-carboxylate synthetase 2;		2.78026	2.53495	0.00016068	0.00130771
comp32660_c0	Delta 1-pyrroline-5-carboxylate synthase (Fragment);		3.02771	2.14045	6.24488e-05	0.000612548
comp35212_c0	Delta 1-pyrroline-5-carboxylate synthetase isoform 1;		3.56414	7.2792	8.42249e-07	1.79967e-05
comp12866_c0	Ornithine-oxo-acid transaminase;		3.95919	6.02676	8.74583e-08	2.77357e-06
comp42288_c0	Glutamine synthetase;		4.23224	-0.951241	0.000621965	0.00383362
comp22100_c0	Glutamine synthetase;		4.48476	-0.74176	0.000243817	0.00181618
comp7223_c0	mitochondrial arginine transporter BAC2-like [Setaria italica]		6.78187	6.43892	1.87025e-15	6.77436e-13
