# Supplementary material for: Global Transcriptome Profiles of 'Meyer' Zoysiagrass in Response to Cold Stress
Source: PLoS One. 2015 Jun 26;10(6):e0131153. doi: 10.1371/journal.pone.0131153 (PMC4482698; doi:10.1371/journal.pone.0131153)
Supplement: S10 Table — (XLSX) [file pone.0131153.s010.xlsx]

## Sheet: Sheet1
Supporting Information Table S10. The expression changes of DEGs related to desiccation response and osmotic adjustment
unigene	annotation	GO term	LogFC (CT_72h Vs CK)	logCPM	PValue	FDR
comp8285_c0	Aquaporin PIP2-5 [Triticum urartu]	response to desiccation(GO:0009269)	-7.42741	-1.27717	0.00021796	0.00165934
comp35126_c1	aquaporin PIP1-2-like [Setaria italica]		-2.51688	9.47293	0.000267854	0.00196696
comp37076_c0	aquaporin PIP2-6-like [Setaria italica]		-2.8156	2.56082	0.000124598	0.00107884
comp5110_c0	Major intrinsic protein (MIP) superfamily. Members of the MIP superfamily function as membrane channels that selectively transport water, small neutral molecules, and ions out of and between cells. The channel proteins share a common fold: the N-terminal...; cl00200,aquaporin PIP2-6-like		-2.38921	3.4312	0.000682725	0.00414907
comp21813_c0	Aldehyde dehydrogenase family 7 member A1;		2.40907	5.93387	0.000485512	0.00317452
comp23509_c0	Aldehyde dehydrogenase;		2.63277	1.54869	0.000610718	0.0037998
comp32660_c3	P5cs (Fragment);		2.73766	3.05966	0.000151583	0.00125508
comp32660_c1	Delta-1-pyrroline-5-carboxylate synthetase 2;		2.78026	2.53495	0.00016068	0.00130771
comp35212_c0	Delta 1-pyrroline-5-carboxylate synthetase isoform 1;		3.56414	7.2792	8.42249e-07	1.79967e-05
comp38239_c0	late embryogenesis abundant protein Lea14-A-like [Setaria italica]		5.14345	1.90211	1.43151e-08	5.93612e-07
comp31517_c0	calcineurin B-like protein 5-like isoform X1 [Setaria italica]	potassium ion homeostasis(GO:0055075)	2.95487	2.9314	5.88578e-05	0.000582635
comp39055_c0	ABC transporter C family member 5-like [Setaria italica];Low phytic acid 1;		5.36051	0.019522	3.81109e-06	6.26787e-05
comp22819_c0	Calcium-activated outward-rectifying potassium channel 1;		-2.53382	3.06408	0.000365394	0.00253174
comp35541_c0	ABC transporter C family member 5-like [Setaria italica];Low phytic acid 1;		3.70923	5.73553	4.02786e-07	9.78727e-06
comp32660_c3	P5cs (Fragment);	proline biosynthetic process (GO:0006561)	2.73766	3.05966	0.000151583	0.00125508
comp32660_c1	Delta-1-pyrroline-5-carboxylate synthetase 2;		2.78026	2.53495	0.00016068	0.00130771
comp32660_c0	Delta 1-pyrroline-5-carboxylate synthase (Fragment);		3.02771	2.14045	6.24488e-05	0.000612548
comp35212_c0	Delta 1-pyrroline-5-carboxylate synthetase isoform 1;		3.56414	7.2792	8.42249e-07	1.79967e-05
comp12866_c0	Ornithine-oxo-acid transaminase;		3.95919	6.02676	8.74583e-08	2.77357e-06
comp7223_c0	mitochondrial arginine transporter BAC2-like [Setaria italica]		6.78187	6.43892	1.87025e-15	6.77436e-13
comp32004_c1	UDP-glycosyltransferase 74F2-like [Brachypodium distachyon]	cellular hyperosmotic response (GO:0071474)	-3.41081	1.71827	1.52395e-05	0.000192262
comp31122_c0	UDP-glycosyltransferase；indole-3-acetate beta-glucosyltransferase [Zea mays]		2.95279	2.86366	5.52352e-05	0.000559876
comp24086_c0	crocetin glucosyltransferase 2-like [Setaria italica]		2.95922	2.39413	7.57558e-05	0.000717189
