# Supplementary material for: Global Transcriptome Profiles of 'Meyer' Zoysiagrass in Response to Cold Stress
Source: PLoS One. 2015 Jun 26;10(6):e0131153. doi: 10.1371/journal.pone.0131153 (PMC4482698; doi:10.1371/journal.pone.0131153)
Supplement: S11 Table — (XLSX) [file pone.0131153.s011.xlsx]

## Sheet: Sheet1
Supporting Information Table S11. The expression changes of DEGs involved in carbohydrate transport
unigene ID	annotation	GO term	LogFC (CT_72h Vs CK)	logCPM	PValue	FDR
comp25296_c0	Sugar transporter family protein;	carbohydrate transport GO:0008643	-10.2597	1.4072	4.10077e-11	3.92629e-09
comp13839_c0	Sucrose transport protein SUT5;		-7.82133	-0.931811	3.56805e-05	0.000385032
comp35779_c0	bidirectional sugar transporter SWEET13-like [Oryza brachyantha]		-5.78016	5.12446	1.63418e-12	2.57225e-10
comp27608_c0	Sugar transport protein 5;		-4.10223	6.89371	3.32516e-08	1.22319e-06
comp28645_c2	polyol transporter 5-like [Brachypodium distachyon]		-3.17643	3.41074	1.28245e-05	0.000168365
comp28645_c1	polyol transporter 5-like [Setaria italica]		-2.70692	2.86413	0.0001736	0.00138769
comp32833_c0	Triose phosphate/phosphate translocator;		-2.581	9.35129	0.000193051	0.00151537
comp34446_c0	Hexose carrier protein HEX6;		-2.5455	6.11014	0.000244721	0.00182156
comp18216_c0	Hexose carrier protein HEX6, putative, expressed;Enables the transfer of a specific substance or group of related substances from one side of a membrane to the other		-2.46378	2.13277	0.000713338	0.00430985
comp22873_c0	probable plastidic glucose transporter 2-like isoform X1 [Setaria italica]		2.92803	7.61151	3.09876e-05	0.000342883
comp33789_c0	sugar carrier protein C-like [Setaria italica]		2.97809	0.410782	0.000575736	0.0036128
comp16771_c0	CMP-sialic acid transporter 3-like isoform X1，nucleotide-sugar transporter/ sugar porter		4.3643	4.73551	1.13625e-08	4.88004e-07
comp18615_c1	Carbohydrate transporter/ sugar porter;		5.1828	3.27042	5.52241e-10	3.74776e-08
comp29027_c0	Vacuolar monosaccharide symporter 1;		6.47992	1.04883	6.56996e-09	3.12037e-07
