# Supplementary material for: Global Transcriptome Profiles of 'Meyer' Zoysiagrass in Response to Cold Stress
Source: PLoS One. 2015 Jun 26;10(6):e0131153. doi: 10.1371/journal.pone.0131153 (PMC4482698; doi:10.1371/journal.pone.0131153)
Supplement: S12 Table — (XLSX) [file pone.0131153.s012.xlsx]

## Sheet: Sheet1
Supporting Information Table S12 . The expression changes of DEGs related to plant hormon metabolism or stimulus
unigene ID	annotation	GO term	logFC (CT_72h Vs CK)	logCPM	PValue	FDR
comp33499_c2	gibberellin 20 oxidase 2-like [Setaria italica]	gibberellin metabolic process (GO:0009685)	-7.9314	2.11608	4.42803e-12	5.94305e-10
comp30482_c2	Gibberellin 20-oxidase;		-7.18105	-1.48512	0.000530405	0.00336739
comp33499_c1	Gibberellin 20 oxidase 2 [Triticum urartu]		-4.4445	2.60041	3.92807e-08	1.41599e-06
comp28871_c3	Gibberellin 2-beta-dioxygenase;		2.33878	8.37475	0.000653519	0.00399743
comp22584_c0	Gibberellin 2-oxidase;		2.4869	4.14819	0.000395853	0.00267557
comp24100_c0	GA2ox3-2 protein;		2.53128	4.22697	0.000307791	0.00218809
comp22718_c0	GA3-oxidase (Fragment);		3.70374	4.02296	6.3721e-07	1.41277e-05
comp42370_c0	proline-rich receptor-like protein kinase PERK4-like [Oryza brachyantha]	response to abscisic acid stimulus (GO:0009737)	7.10552	-1.37501	0.000726851	0.00435129
comp21813_c0	Aldehyde dehydrogenase family 7 member A1;		2.40907	5.93387	0.000485512	0.00317452
comp23509_c0	Aldehyde dehydrogenase;		2.63277	1.54869	0.000610718	0.0037998
comp28728_c1	Apospory-associated protein C;		-3.52686	-0.258854	0.000211308	0.00163101
comp28728_c0	Apospory-associated protein C;		-3.48677	-0.664395	0.000497338	0.00321894
comp8285_c0	Aquaporin;		-7.42741	-1.27717	0.00021796	0.00165934
comp34869_c0	Arginine decarboxylase;		2.99317	10.1121	2.12715e-05	0.00025327
comp31218_c0	ATPase 3;		2.47994	8.10503	0.000325307	0.00229309
comp35779_c0	bidirectional sugar transporter SWEET13-like [Oryza brachyantha]		-5.78016	5.12446	1.63418e-12	2.57225e-10
comp43908_c0	C-5 cytosine-specific DNA methylase family protein, expressed;		7.44037	-1.09865	0.000164799	0.00132509
comp30965_c2	Calcium-dependent protein kinase, isoform 2;		-2.47467	2.10825	0.000667649	0.00406649
comp35050_c4	Catalase;		3.36039	6.59381	2.88702e-06	4.96258e-05
comp25378_c0	CBL-interacting protein kinase 03;		2.71521	3.16403	0.000153929	0.0012724
comp29041_c0	CBL-interacting serine/threonine-protein kinase 1;		-3.11373	0.62641	0.000233106	0.0017494
comp24086_c0	crocetin glucosyltransferase 2-like [Setaria italica]		2.95922	2.39413	7.57558e-05	0.000717189
comp35212_c0	Delta 1-pyrroline-5-carboxylate synthetase isoform 1;		3.56414	7.2792	8.42249e-07	1.79967e-05
comp32660_c1	Delta-1-pyrroline-5-carboxylate synthetase 2;		2.78026	2.53495	0.00016068	0.00130771
comp29505_c0	Fructose-bisphosphate aldolase;		-5.23571	12.0578	1.99432e-11	2.11722e-09
comp28701_c2	Lectin receptor kinase 7, putative;		-8.84664	0.0224445	1.93558e-07	5.29011e-06
comp28701_c1	Lectin receptor kinase 7, putative;		-6.95786	1.15303	2.15843e-09	1.21747e-07
comp31498_c0	Lipoxygenase;		-2.65504	5.68977	0.000140955	0.00117811
comp37604_c0	MYB-related protein;		-4.62232	1.04085	3.57192e-07	8.86024e-06
comp34509_c0	Nuclear cap-binding protein subunit 1;		2.7787	3.28812	0.00011549	0.00101198
comp28830_c0	O-acyltransferase;		2.61141	2.56991	0.00032055	0.00226433
comp28977_c0	Os01g0311500 protein (Fragment);		2.6325	3.55539	0.000211586	0.00163273
comp28648_c0	Os03g0665000 protein;		-9.43994	0.598002	6.40436e-09	3.04653e-07
comp33893_c9	Os06g0592500 protein;		2.4907	3.10879	0.000469714	0.00308262
comp37003_c0	Os07g0291100 protein;		-2.35905	3.91413	0.000722883	0.00435129
comp5110_c0	Os07g0448400 protein (Fragment);		-2.38921	3.4312	0.000682725	0.00414907
comp32660_c3	P5cs (Fragment);		2.73766	3.05966	0.000151583	0.00125508
comp9187_c0	Protein phosphatase 2C ABI2;		2.53824	7.67747	0.000243116	0.00181546
comp32897_c1	Protein phosphatase 2C;		2.70104	6.63453	0.00010796	0.000956874
comp33169_c0	Protein phosphatase 2C;		3.81442	7.74208	1.85205e-07	5.11764e-06
comp32461_c0	serine/threonine-protein kinase SAPK4 [Zea mays]		3.87701	2.04357	1.6171e-06	3.06341e-05
comp31827_c2	Stachyose synthase;		3.55022	8.42463	8.74753e-07	1.85011e-05
comp32004_c1	UDP-glycosyltransferase 74F2-like [Brachypodium distachyon]		-3.41081	1.71827	1.52395e-05	0.000192262
comp31122_c0	UDP-glycosyltransferase；indole-3-acetate beta-glucosyltransferase [Zea mays]		2.95279	2.86366	5.52352e-05	0.000559876
comp37076_c0	Uncharacterized protein;		-2.8156	2.56082	0.000124598	0.00107884
comp34883_c0	Uncharacterized protein;		2.55284	3.47033	0.000322299	0.00227402
comp24837_c0	probable indole-3-acetic acid-amido synthetase GH3.12-like	response to jasmonic acid stimulus (GO:0009753)	-8.90202	0.0756322	1.46828e-07	4.19604e-06
comp24837_c2	probable indole-3-acetic acid-amido synthetase GH3.12-like [Setaria italica]		-8.0833	-0.694617	1.16786e-05	0.000154945
comp24837_c1	probable indole-3-acetic acid-amido synthetase GH3.12-like [Setaria italica]		-7.18105	-1.48512	0.000530405	0.00336739
comp38272_c0	Allene oxide synthase;		-5.29005	0.976004	3.97233e-08	1.42716e-06
comp37604_c0	MYB-related protein;		-4.62232	1.04085	3.57192e-07	8.86024e-06
comp34568_c0	ASPR1 protein;		-4.10285	10.0213	2.96825e-08	1.10992e-06
comp31498_c0	Lipoxygenase;		-2.65504	5.68977	0.000140955	0.00117811
comp34463_c0	AOS;		-2.27862	6.05302	0.000905601	0.00520972
comp34869_c0	Arginine decarboxylase;		2.99317	10.1121	2.12715e-05	0.00025327
comp31502_c0	Phytochrome and flowering time protein 3;		3.30231	2.59946	1.32361e-05	0.000172488
comp28991_c0	Cytochrome P450 74A2, Allene oxide synthase 2 putative, expressed;		4.11679	5.06	4.11401e-08	1.46893e-06
comp43181_c0	p450 superfam ily, allene oxide synthase 3-like [Zea mays]		8.17401	-0.464635	6.31674e-06	9.41996e-05
comp30146_c0	p450 superfamily,allene oxide synthase 4-like [Setaria italica]		8.73311	0.0387519	3.44558e-07	8.59083e-06
